# Supplementary material for: Genomic Predictions for Common Bunt, FHB, Stripe Rust, Leaf Rust, and Leaf Spotting Resistance in Spring Wheat
Source: Genes (Basel). 2022 Mar 23;13(4):565. doi: 10.3390/genes13040565 (PMC9032109; doi:10.3390/genes13040565)
Supplement: Supplementary file 1 [file genes-13-00565-s001.zip]

Archive with 6 entries (6 files):
- Supplementary Figures S1-S6 R1.pptx
- Table S1.xlsx
- Table S2.xlsx
- Table S3.xlsx
- Table S4.xlsx
- Table S5.xlsx
