# Supplementary material for: Genomic Predictions for Common Bunt, FHB, Stripe Rust, Leaf Rust, and Leaf Spotting Resistance in Spring Wheat
Source: Genes (Basel). 2022 Mar 23;13(4):565. doi: 10.3390/genes13040565 (PMC9032109; doi:10.3390/genes13040565)
Supplement: Supplementary file 1 [file genes-13-00565-s001.zip › Table S1.xlsx]

## Sheet: Cultivars summary
Supplementary Table S1 (A). Summary of the spring wheat germplasm used in the present study, including passport data and group membership based on different multivariate analyses.
Variety (cultivar) name	Accession number	Date of registration	Status	Canadian representative institution (Breeding program)	Wheat class
5604HR CL		2011-02-21	Regional Registration	Syngenta Canada Inc.	Canada Western Red Spring (CWRS)
5605HR CL		2013-06-17	Regional Registration	Syngenta Canada Inc.	Canada Northern Hard Red (CNHR)
5700PR	CN 120926	2001-01-12	Regional Registration	Nutrien AG Solutions Inc.	Canada Prairie Spring Red (CPSR)
5701PR		2002-01-11	Regional Registration	Nutrien AG Solutions Inc.	Canada Prairie Spring Red (CPSR)
5702PR		2008-01-09	Regional Registration	Syngenta Canada Inc.	Canada Prairie Spring Red (CPSR)
AAC Bailey	CN 117681	2012-06-07	Regional Registration	Agriculture and AgriFood Canada	Canada Western Red Spring (CWRS)
AAC Brandon	CN 117682	2013-04-23	Regional Registration	Agriculture and AgriFood Canada	Canada Western Red Spring (CWRS)
AAC Chiffon	CN 117683	2013-04-12	Regional Registration	Agriculture and AgriFood Canada	Canada Western Soft White Spring (CWSWS)
AAC Connery		2015-05-20	Regional Registration	Agriculture and AgriFood Canada	Canada Western Red Spring (CWRS)
AAC Crossfield		2016-01-08	Regional Registration	Agriculture and AgriFood Canada	Canada Prairie Spring Red (CPSR)
AAC Elie	CN 117684	2013-04-23	Regional Registration	Agriculture and AgriFood Canada	Canada Western Red Spring (CWRS)
AAC Entice		2016-01-08	Regional Registration	Agriculture and AgriFood Canada	Canada Prairie Spring Red (CPSR)
AAC Foray		2014-12-18	Regional Registration	Agriculture and AgriFood Canada	Canada Prairie Spring Red (CPSR)
AAC Iceberg		2013-01-15	Regional Registration	Agriculture and AgriFood Canada	Canada Western Hard White Spring (CWHWS)
AAC Innova	CN 117686	2013-04-12	Regional Registration	Agriculture and AgriFood Canada	Canada Western Special Purpose (CWSP)
AAC Penhold		2014-07-11	Regional Registration	Agriculture and AgriFood Canada	Canada Prairie Spring Red (CPSR)
AAC Proclaim	CN 117687	2013-01-10	Regional Registration	Agriculture and AgriFood Canada	Canada Western Special Purpose (CWSP)
AAC Redwater	CN 117688	2012-08-13	Regional Registration	Agriculture and AgriFood Canada	Canada Northern Hard Red (CNHR)
AAC Ryley	CN 117689	2013-04-23	Regional Registration	Agriculture and AgriFood Canada	Canada Prairie Spring Red (CPSR)
AAC Tenacious		2014-12-18	Regional Registration	Agriculture and AgriFood Canada	Canada Prairie Spring Red (CPSR)
AAC Viewfield		2016-02-12	Regional Registration	Agriculture and AgriFood Canada	Canada Western Red Spring (CWRS)
AAC Whitefox	CN 117690	2013-06-18	Regional Registration	Agriculture and AgriFood Canada	Canada Western Hard White Spring (CWHWS)
AC Abbey	CN 106336	1998-07-22	Regional Registration	Agriculture and AgriFood Canada	Canada Northern Hard Red (CNHR)
AC Andrew	CN 106384	2004-05-05	Regional Registration	Agriculture and AgriFood Canada	Canada Western Soft White Spring (CWSWS)
AC Barrie	CN 106318	1994-08-16	National Registration	Secan Association	Canada Western Red Spring (CWRS)
AC Cadillac	CN 106337	1996-07-17	National Registration	Farm Pure Seeds (ex SW Seed Canada Ltd)	Canada Western Red Spring (CWRS)
AC Cora	CN 106353	1994-12-15	National Registration	Secan Association	Canada Northern Hard Red (CNHR)
AC Corinne	CN 106385	1999-11-22	Regional Registration	Agriculture and AgriFood Canada	Canada Western Extra Strong (CWES)
AC Crystal	CN 106315	1996-07-22	National Registration	Secan Association	Canada Northern Hard Red (CNHR)
AC Domain	CN 106358	1993-12-22	National Registration	Secan Association	Canada Northern Hard Red (CNHR)
AC Eatonia	CN 106365	1993-07-09	National Registration	Nutrien AG Solutions Inc.	Canada Northern Hard Red (CNHR)
AC Elsa	CN 106314	1996-10-07	Regional Registration	Secan Association	Canada Western Red Spring (CWRS)
AC Foremost	CN 18927	1995-06-02	Regional Registration	Secan Association	Canada Northern Hard Red (CNHR)
AC Intrepid	CN 106338	1997-08-29	Regional Registration	Agriculture and AgriFood Canada	Canada Western Red Spring (CWRS)
AC Karma	CN 106319	1994-10-11	National Registration	Secan Association	Canada Prairie Spring White (CPSW)
AC Majestic	CN 106357	1996-01-26	National Registration	Secan Association	Canada Northern Hard Red (CNHR)
AC Meena	CN 106387	2001-04-20	Regional Registration	Agriculture and AgriFood Canada	Canada Western Soft White Spring (CWSWS)
AC Michael	CN 52557	1994-01-12	National Registration	Secan Association	Canada Northern Hard Red (CNHR)
AC Minto	CN 106307	1991-01-29	National Registration	Secan Association	Canada Northern Hard Red (CNHR)
AC Nanda	CN 106327	1998-02-25	Regional Registration	Agriculture and AgriFood Canada	Canada Western Soft White Spring (CWSWS)
AC Phil	CN 106356	1996-03-15	Regional Registration	Agriculture and AgriFood Canada	Canada Western Soft White Spring (CWSWS)
AC Reed	CN 106304	1991-12-20	Regional Registration	Secan Association	Canada Western Soft White Spring (CWSWS)
AC Splendor	CN 106351	1997-03-24	Regional Registration	Secan Association	Canada Western Red Spring (CWRS)
AC Taber	CN 106305	1991-05-10	National Registration	Secan Association	Canada Northern Hard Red (CNHR)
AC Vista	CN 106343	1999-08-23	Regional Registration	Agriculture and AgriFood Canada	Canada Prairie Spring White (CPSW)
AC2000	CN 106383	2000-06-27	Cancelled	Agriculture and AgriFood Canada	Canada Prairie Spring White (CPSW)
Alikat	CN 106416	1999-07-30	Regional Registration	University of Alberta	Canada Northern Hard Red (CNHR)
Alvena	CN 113498	2006-11-10	Regional Registration	Agriculture and AgriFood Canada	Canada Northern Hard Red (CNHR)
Amazon	CN 106363	1999-10-22	Regional Registration	University of Manitoba	Canada Western Extra Strong (CWES)
AAC Awesome		2016-07-08	Regional Registration	Agriculture and AgriFood Canada	Canada Western Special Purpose (CWSP)
Benito	CN 2796, CN 9627, CN 9628, CN 9686, CN 39038, CN 45639	1979-12-19	Cancelled	Secan Association	Canada Western Red Spring (CWRS)
Bhishaj	CN 111935	2003-07-24	Regional Registration	Tony Crooymans & Sons	Canada Western Soft White Spring (CWSWS)
Biggar	CN 51812	1989-04-11	Cancelled	Secan Association	Canada Prairie Spring Red (CPSR)
Bluesky	CN 44437	1987-02-26	National Registration	Secan Association	Canada Western Extra Strong (CWES)
Burnside	CN 113488	2004-09-23	Regional Registration	Agriculture and AgriFood Canada	Canada Western Extra Strong (CWES)
BW1039		Not registered		University of Alberta	Canada Western Red Spring (CWRS)
BW278		Not registered			Canada Western Red Spring (CWRS)
BW493		Not registered			Canada Western Red Spring (CWRS)
SY Slate		2016-06-10	Regional Registration	Syngenta Canada Inc.	Canada Western Red Spring (CWRS)
SY Chert		2017-12-15	Regional Registration	Syngenta Canada Inc.	Canada Western Red Spring (CWRS)
BW5020		Not registered		University of Alberta	Canada Western Red Spring (CWRS)
AAC Concord		2016-02-19	Regional Registration	Agriculture and AgriFood Canada	Canada Northern Hard Red (CNHR)
AAC Redberry		2016-02-19	National Registration	Agriculture and AgriFood Canada	Canada Western Red Spring (CWRS)
AAC Goodwin		2017-08-25	Regional Registration	Agriculture and AgriFood Canada	Canada Prairie Spring Red (CPSR)
BW970 Pro		Not registered		University of Saskatchewan	Canada Western Red Spring (CWRS)
CDC Landmark		2016-04-08	Regional Registration	University of Saskatchewan	Canada Western Red Spring (CWRS)
BYT14-11		Not registered		University of Alberta	Canada Western Red Spring (CWRS)
BYT14-19		Not registered		University of Alberta	Canada Western Red Spring (CWRS)
Canthatch	CN 1747, CN 9740, CN 33636	1959-11-23	Cancelled	Agriculture and AgriFood Canada	Canada Western Red Spring (CWRS)
Canuck	CN 9741, CN 33722	1974-04-03	Cancelled	Agriculture and AgriFood Canada	Canada Western Red Spring (CWRS)
Carberry	CN 114434	2009-09-18	National Registration	Agriculture and AgriFood Canada	Canada Western Red Spring (CWRS)
Cardale	CN 117691	2011-08-02	Regional Registration	Seed Depot Corp.	Canada Western Red Spring (CWRS)
CDC Abound		2007-05-10	Regional Registration	University of Saskatchewan	Canada Western Red Spring (CWRS)
CDC Alsask	CN 113450	2005-07-18	Regional Registration	University of Saskatchewan	Canada Western Red Spring (CWRS)
CDC Bounty	CN 106376	2000-03-16	Regional Registration	University of Saskatchewan	Canada Western Red Spring (CWRS)
CDC Bradwell	CN 120111	2015-05-01	Regional Registration	University of Saskatchewan	Canada Western Red Spring (CWRS)
CDC Go	CN 113453	2004-05-05	Regional Registration	University of Saskatchewan	Canada Western Red Spring (CWRS)
CDC Imagine	CN 114427	2002-12-18	Regional Registration	University of Saskatchewan	Canada Western Red Spring (CWRS)
CDC Kernen	CN 114425	2010-04-21	Regional Registration	University of Saskatchewan	Canada Western Red Spring (CWRS)
CDC Merlin		1992-04-21	Cancelled	University of Saskatchewan	Canada Western Red Spring (CWRS)
CDC NRG003	CN 114491	2010-04-21	Regional Registration	University of Saskatchewan	Canada Western Special Purpose (CWSP)
CDC Osler	CN 113451	2004-05-05	Regional Registration	University of Saskatchewan	Canada Northern Hard Red (CNHR)
CDC Plentiful	CN 114492	2012-01-04	Regional Registration	University of Saskatchewan	Canada Western Red Spring (CWRS)
CDC Primepurple	CN 116275	2013-11-13	Regional Registration	University of Saskatchewan	Canada Western Special Purpose (CWSP)
CDC Rama	CN 113449	2002-02-15	Regional Registration	University of Saskatchewan	Canada Western Extra Strong (CWES)
CDC Stanley	CN 114423	2010-04-21	Regional Registration	University of Saskatchewan	Canada Western Red Spring (CWRS)
CDC Teal		1991-05-10	National Registration	University of Saskatchewan	Canada Western Red Spring (CWRS)
CDC Thrive	CN 114424	2010-04-21	Regional Registration	University of Saskatchewan	Canada Western Red Spring (CWRS)
CDC Titanium	CN 120112	2014-01-13	Regional Registration	Nutrien AG Solutions Inc.	Canada Western Red Spring (CWRS)
CDC Utmost	CN 114422	2010-04-21	Regional Registration	University of Saskatchewan	Canada Western Red Spring (CWRS)
CDC VR Morris	CN 114493	2012-01-04	Regional Registration	University of Saskatchewan	Canada Western Red Spring (CWRS)
CDC Walrus	CN 113448	2004-05-05	Regional Registration	University of Saskatchewan	Canada Western Extra Strong (CWES)
CDC Whitewood	CN 116274	2013-11-13	Regional Registration	University of Saskatchewan	Canada Western Hard White Spring (CWHWS)
CDN Bison	CN 114433	2009-09-23	Regional Registration	Agriculture and AgriFood Canada	Canada Western Extra Strong (CWES)
Coleman		2014-02-05	Regional Registration	University of Alberta	Canada Western Red Spring (CWRS)
Columbus	CN 9687, CN 37156, CN 38925, CN 43983	1980-03-27	National Registration	Secan Association	Canada Northern Hard Red (CNHR)
Conquer	CN 117694	2010-06-28	Regional Registration	Agriculture and AgriFood Canada	Canada Northern Hard Red (CNHR)
Conway	CN 43840	1986-04-28	National Registration	University of Saskatchewan	Canada Northern Hard Red (CNHR)
Cutler	CN 47066	1991-01-24	National Registration	University of Alberta	Canada Prairie Spring Red (CPSR)
Cypress	CN 1739, CN 9927, CN 33610, CN 45642	1962-05-24	Cancelled	Agriculture and AgriFood Canada	Canada Western Red Spring (CWRS)
Ellerslie		2018-11-23	Regional Registration	University of Alberta	Canada Western Red Spring (CWRS)
Enchant	CN 117695	2012-01-26	Regional Registration	Agriculture and AgriFood Canada	Canada Prairie Spring Red (CPSR)
Faller		2018-04-06	Regional Registration	Seed Depot Corp.	Canada Northern Hard Red (CNHR)
Fielder	CN 10071, CN33768, CN 45787	1976-03-25	Cancelled	USDA, Aberdeen, Idaho	Canada Western Soft White Spring (CWSWS)
Fieldstar	CN 113495	2008-11-14	Regional Registration	Agriculture and AgriFood Canada	Canada Western Red Spring (CWRS)
Garnet	CN 10123, CN 10124, CN 10125, CN 33655, CN 45645	1923-01-01	Cancelled	Agriculture and AgriFood Canada	Canada Western Red Spring (CWRS)
Glencross	CN 113502	2008-06-03	Regional Registration	Agriculture and AgriFood Canada	Canada Western Extra Strong (CWES)
Glenlea	CN 2663, CN33710, CN 45789	1972-03-14	National Registration	University of Manitoba	Canada Western Extra Strong (CWES)
Glenn		2009-03-24	Regional Registration	Canterra Seeds	Canada Western Red Spring (CWRS)
Go Early		2015-03-13	Regional Registration	University of Alberta	Canada Western Red Spring (CWRS)
Goodeve	CN 113497	2007-10-22	Regional Registration	Agriculture and AgriFood Canada	Canada Western Red Spring (CWRS)
GP112		Not registered		Syngenta Canada Inc.	Canada Western Special Purpose (CWSP)
CDC Throttle		2016-06-24	Regional Registration	University of Saskatchewan	Canada Western Special Purpose (CWSP)
GP168		Not registered		University of Alberta	Canada Western Special Purpose (CWSP)
Grandin	CN 106331	1998-02-28	Cancelled	Secan Association	Canada Western Red Spring (CWRS)
Harvest	CN 106393	2002-06-21	Regional Registration	Farm Pure Seeds (ex SW Seed Canada Ltd)	Canada Northern Hard Red (CNHR)
Helios	CN 113481	2006-03-27	National Registration	Agriculture and AgriFood Canada	Canada Western Red Spring (CWRS)
CDC Cordon CLPlus		2018-11-09		University of Saskatchewan	Canada Northern Hard Red (CNHR)
SY Rowyn		2016-07-08	Regional Registration	Syngenta Canada Inc.	Canada Prairie Spring Red (CPSR)
AAC Castle		2018-08-17		Agriculture and AgriFood Canada	Canada Prairie Spring Red (CPSR)
HY320	CN 42929, CN 51940	1985-01-23	Cancelled	Agriculture and AgriFood Canada	Canada Prairie Spring Red (CPSR)
Genesis	CN 43696	1990-03-26	Cancelled	Secan Association	Canada Prairie Spring White (CPSW)
CDC Terrain		2016-07-08		University of Saskatchewan	Canada Prairie Spring Red (CPSR)
Infinity	CN 113489	2004-09-23	Regional Registration	Canterra Seeds	Canada Western Red Spring (CWRS)
Invader	CN 106366	1993-05-25	Cancelled	Agricore United	Canada Western Red Spring (CWRS)
Jake		2018-11-23	Regional Registration	University of Alberta	Canada Western Red Spring (CWRS)
Journey	CN 106379	2002-04-09	Regional Registration	Nutrien AG Solutions Inc.	Canada Western Red Spring (CWRS)
Kanata	CN 106386	2006-08-30	Regional Registration	Agriculture and AgriFood Canada	Canada Western Hard White Spring (CWHWS)
Kane	CN 113500	2006-07-25	National Registration	Agriculture and AgriFood Canada	Canada Northern Hard Red (CNHR)
Katepwa	CN 38927, CN 43982, CN 51821	1981-11-16	National Registration	Secan Association	Canada Northern Hard Red (CNHR)
Kenyon	CN 43842	1985-11-07	Cancelled	Secan Association	Canada Western Red Spring (CWRS)
Lancer	CN 17840	1985-05-15	Cancelled	Secan Association	Canada Western Red Spring (CWRS)
Laser	CN 106360	1999-05-05	Regional Registration	University of Alberta	Canada Western Extra Strong (CWES)
Laura	CN 44167	1986-12-23	National Registration	Secan Association	Canada Western Red Spring (CWRS)
Leader	CN 38926	1981-03-25	National Registration	Secan Association	Canada Northern Hard Red (CNHR)
Lillian	CN 106394	2003-09-04	Regional Registration	Secan Association	Canada Northern Hard Red (CNHR)
Lovitt	CN 106395	2002-11-08	Regional Registration	Canterra Seeds	Canada Western Red Spring (CWRS)
Manitou	CN 9883, CN 11049, CN 11050, CN 33673, CN 33736, CN 45647	1965-02-22	Cancelled	Agriculture and AgriFood Canada	Canada Western Red Spring (CWRS)
Marquis	CN 120784, CN 11061, CN 11062, CN 33674, CN 45648	1923-01-01	Cancelled	Agriculture and AgriFood Canada	Canada Western Red Spring (CWRS)
McKenzie	CN 106330	1997-10-20	National Registration	Nutrien AG Solutions Inc.	Canada Northern Hard Red (CNHR)
Minnedosa	CN 113499	2009-03-06	Regional Registration	Agriculture and AgriFood Canada	Canada Western Special Purpose (CWSP)
Muchmore	CN 114430	2009-09-18	Regional Registration	Agriculture and AgriFood Canada	Canada Northern Hard Red (CNHR)
Napayo	CN 11149, CN 33711, CN 45649	1972-04-05	Cancelled	Agriculture and AgriFood Canada	Canada Western Red Spring (CWRS)
Neepawa	CN 11189, CN 33622	1969-03-24	National Registration	Agriculture and AgriFood Canada	Canada Northern Hard Red (CNHR)
Oslo	CN 44438	1987-03-18	National Registration	Nutrien AG Solutions Inc.	Canada Northern Hard Red (CNHR)
Owens	CN 43846	1984-07-31	Cancelled	No representative	Canada Western Soft White Spring (CWSWS)
Parata		2015-06-11	Regional Registration	University of Alberta	Canada Western Red Spring (CWRS)
Park	CN 11267, CN 45651	1963-03-05	National Registration	Agriculture and AgriFood Canada	Canada Northern Hard Red (CNHR)
Pasqua	CN 106306	1990-04-06	National Registration	Secan Association	Canada Northern Hard Red (CNHR)
Pasteur		2011-07-06	National Registration	Plantomar Ltd	Canada Western Special Purpose (CWSP)
Peace	CN 106424	2004-09-23	Regional Registration	Agriculture and AgriFood Canada	Canada Western Red Spring (CWRS)
Pembina	CN 40948, CN 2717, CN 11280	1959-11-23	National Registration	Agriculture and AgriFood Canada	Canada Northern Hard Red (CNHR)
Pitic 62	CN 11303, CN 35036, CN 45663	1969-01-14	Cancelled	No representative	Canada Western Extra Strong (CWES)
Prodigy	CN 106329	1998-04-17	Regional Registration	Nutrien AG Solutions Inc.	Canada Western Red Spring (CWRS)
Prosper		2018-04-06	Regional Registration	Seed Depot Corp.	Canada Northern Hard Red (CNHR)
AAC Tisdale		2017-08-18	Regional Registration	Agriculture and AgriFood Canada	Canada Western Red Spring (CWRS)
PT472		Not registered		Agriculture and AgriFood Canada	Canada Western Red Spring (CWRS)
PT479		Not registered		Agriculture and AgriFood Canada	Canada Western Red Spring (CWRS)
CDC Hughes		2016-04-29	Regional Registration	University of Saskatchewan	Canada Western Red Spring (CWRS)
PT595		Not registered		University of Saskatchewan	Canada Western Red Spring (CWRS)
PT771		Not registered		University of Alberta	Canada Western Red Spring (CWRS)
PT778		Not registered		University of Alberta	Canada Western Red Spring (CWRS)
PT780		Not registered		University of Alberta	Canada Western Red Spring (CWRS)
Rednet		2018-11-23	Regional Registration	University of Alberta	Canada Western Red Spring (CWRS)
RL6077		Not registered		Agriculture and AgriFood Canada	Canada Western Red Spring (CWRS)
Roblin	CN 43847, CN 43986	1986-05-13	National Registration	Secan Association	Canada Western Red Spring (CWRS)
Sadash	CN 114431	2007-08-13	Regional Registration	Agriculture and AgriFood Canada	Canada Western Soft White Spring (CWSWS)
Shaw	CN 114429	2009-12-02	Regional Registration	Agriculture and AgriFood Canada	Canada Western Red Spring (CWRS)
Sinton	CN 11968, CN 33728, CN 45655	1975-10-10	Cancelled	Agriculture and AgriFood Canada	Canada Western Red Spring (CWRS)
Snowbird		2004-09-17	Regional Registration	Agriculture and AgriFood Canada	Canada Western Hard White Spring (CWHWS)
Snowhite475		2006-04-28	Cancelled	Agriculture and AgriFood Canada	Canada Prairie Spring White (CPSW)
Snowhite476		2006-05-05	Cancelled	Agriculture and AgriFood Canada	Canada Prairie Spring White (CPSW)
Snowstar	CN 113494	2009-05-15	National Registration	Agriculture and AgriFood Canada	Canada Western Hard White Spring (CWHWS)
Somerset	CN 113484	2005-05-20	Regional Registration	Secan Association	Canada Western Red Spring (CWRS)
Springfield	CN 11997, CN 33717	1972-03-21	Cancelled	No representative	Canada Western Soft White Spring (CWSWS)
Stettler	CN 113496	2008-10-16	Regional Registration	Agriculture and AgriFood Canada	Canada Western Red Spring (CWRS)
Superb		2001-04-12	National Registration	Agriculture and AgriFood Canada	Canada Western Red Spring (CWRS)
SWS52		1905-06-11			Canada Western Soft White Spring (CWSWS)
SY087		2014-09-08	Regional Registration	Syngenta Canada Inc.	Canada Western Special Purpose (CWSP)
SY 433		2012-05-22	Regional Registration	Syngenta Canada Inc.	Canada Western Red Spring (CWRS)
SY479 VB		2016-02-12	Regional Registration	Syngenta Canada Inc.	Canada Western Red Spring (CWRS)
SY637		2016-02-12	Regional Registration	Syngenta Canada Inc.	Canada Western Red Spring (CWRS)
SY985		2011-08-02	Regional Registration	Syngenta Canada Inc.	Canada Prairie Spring Red (CPSR)
SY995		2014-09-08	Regional Registration	Syngenta Canada Inc.	Canada Prairie Spring Red (CPSR)
Tracker		2018-11-23	Regional Registration	University of Alberta	Canada Western Red Spring (CWRS)
Unity		2007-08-24	Regional Registration	Agriculture and AgriFood Canada	Canada Northern Hard Red (CNHR)
Vesper	CN 114432	2010-11-15	Regional Registration	Secan Association	Canada Northern Hard Red (CNHR)
Waskada	CN 113501	2007-08-14	National Registration	Agriculture and AgriFood Canada	Canada Western Red Spring (CWRS)
Whitehawk	CN 117693	2012-05-22	Regional Registration	Agriculture and AgriFood Canada	Canada Western Hard White Spring (CWHWS)
Wildcat	CN 51820	1987-02-10	National Registration	Secan Association	Canada Western Extra Strong (CWES)
WR859 CL		2009-06-19	Regional Registration	Syngenta Canada Inc.	Canada Western Red Spring (CWRS)
Zealand		2016-11-10	Regional Registration	University of Alberta	Canada Western Red Spring (CWRS)
FL62R1		Not registered
Red Bobs NO. 222		Not registered
SAAR		Not registered
Sumai3		Not registered
5602HR		2004-10-14			Canada Western Red Spring (CWRS)
5603HR		2009-05-15			Canada Northern Hard Red (CNHR)
AAC Crusader		2014-12-18			Canada Prairie Spring Red (CPSR)
CDC Makwa		1990-05-18			Canada Northern Hard Red (CNHR)
Glenavon		1999-11-26			Canada Western Extra Strong (CWES)
Sheba		2019-03-22			Canada Western Red Spring (CWRS)
Thorsby		2014-08-21			Canada Western Red Spring (CWRS)

## Sheet: Populations summary
Supplementary Table S1(B) Summary of the two recombinant inbred line populations and association mapping panel used in the present study.
Populatio	Description	Population size	Final number of markers used	Phenotyping	Genotyping platform
BVC	Association mapping panel of spring wheat cultivars	203	23793	Stripe rust (eight environments at Creston in 2018 and 2020, at the Lethbridge RDC between 2016 and 2019, and at the University of Alberta South Campus in 2016 and 2018); leaf rust (four environments at the University of Alberta South Campus in 2017 and 2020, and the Morden Research and Development Centre in 2019 and 2020); common bunt(two environments at the University of Alberta South Campus in…	Genotyped with the wheat 90K iSelect array and 14 functional KASP markers.
PAC	Peace x AC Carberry	208	5731	Leaf rust, leaf spot, and common bunt (three environments at the University of Alberta South Campus Research Station from 2012 to 2014); and stripe rust (three environments at the Lethbridge RDC in 2013, at the Creston in 2014, and at the Ellerslie research station in 2015).	Genotyped with 36,226 markers (22,741 SilicoDArT and 13,885 SNPs) using DArTseq-based genotyping by seqencing method, and three functional markers (Rht-B1, Vrn-B3, and Glu-A3).
ACG	Attila x CDC Go	167	3158	Leaf rust (three environments at the University of Alberta South Campus Research Station in 2017 both in nursery and field, and 2020 in nursery); common bunt (three environments at the University of Alberta South Campus Research Station in 2017 both in nursery and field, and 2020 in nursery); leaf spot (four environments at the University of Alberta South Campus Research Station in 2016 in nurser…	Genotyped with the wheat 90K SNP array and three functional markers (Ppd-D1, Vrn-A1 and Rht-B1).
