# Supplementary material for: Genomic Predictions for Common Bunt, FHB, Stripe Rust, Leaf Rust, and Leaf Spotting Resistance in Spring Wheat
Source: Genes (Basel). 2022 Mar 23;13(4):565. doi: 10.3390/genes13040565 (PMC9032109; doi:10.3390/genes13040565)
Supplement: Supplementary file 1 [file genes-13-00565-s001.zip › Table S2.xlsx]

## Sheet: Table S2 (A)
Supplementary Table S2 Summary of polymorphic markers used in the present study.
a) chromosomal location and physical positions of individual markers based on the International Wheat Genome Sequencing Consortium (IWGSC) RefSeq v2.0.
Population code	Population	Marker	Chrom based on IWGSC RefSeq 2.0	Position based on IWGSC RefSeq 2.0 (bp)
ACG	Attila x CDC Go	wsnp_Ex_c10657_17376448	1A	1174999
ACG	Attila x CDC Go	Tdurum_contig60323_456	1A	1230610
ACG	Attila x CDC Go	RAC875_c95364_259	1A	1232291
ACG	Attila x CDC Go	RAC875_c42700_264	1A	1233647
ACG	Attila x CDC Go	Excalibur_c58555_110	1A	4249297
ACG	Attila x CDC Go	tplb0025b13_2054	1A	4380976
ACG	Attila x CDC Go	wsnp_Ku_c1818_3557408	1A	4383342
ACG	Attila x CDC Go	tplb0025b13_150	1A	4384857
ACG	Attila x CDC Go	BS00082567_51	1A	5038357
ACG	Attila x CDC Go	BS00056550_51	1A	8635640
ACG	Attila x CDC Go	wsnp_CAP11_c710_458019	1A	8996605
ACG	Attila x CDC Go	RAC875_c57939_78	1A	12956830
ACG	Attila x CDC Go	RAC875_c34888_65	1A	13535230
ACG	Attila x CDC Go	RAC875_c24163_501	1A	34726614
ACG	Attila x CDC Go	wsnp_Ex_c31983_40709607	1A	35073224
ACG	Attila x CDC Go	Kukri_c46010_146	1A	35073849
ACG	Attila x CDC Go	Excalibur_rep_c85213_146	1A	35408842
ACG	Attila x CDC Go	Tdurum_contig77289_179	1A	35553603
ACG	Attila x CDC Go	IACX1465	1A	35556110
ACG	Attila x CDC Go	RAC875_c826_2186	1A	41663124
ACG	Attila x CDC Go	TA003773-0807	1A	41663379
ACG	Attila x CDC Go	wsnp_CAP12_c2438_1180601	1A	41903272
ACG	Attila x CDC Go	IAAV8987	1A	44171205
ACG	Attila x CDC Go	Tdurum_contig47183_205	1A	44519518
ACG	Attila x CDC Go	Tdurum_contig9199_714	1A	48357659
ACG	Attila x CDC Go	RFL_Contig3232_1224	1A	48357746
ACG	Attila x CDC Go	BS00067339_51	1A	48794458
ACG	Attila x CDC Go	RAC875_c65431_351	1A	48796263
ACG	Attila x CDC Go	Excalibur_c12215_352	1A	48797920
ACG	Attila x CDC Go	BS00110151_51	1A	49771409
ACG	Attila x CDC Go	RAC875_c18749_87	1A	50143107
ACG	Attila x CDC Go	Kukri_c49776_192	1A	50143285
ACG	Attila x CDC Go	Kukri_c29134_108	1A	50283696
ACG	Attila x CDC Go	Tdurum_contig5008_635	1A	50344225
ACG	Attila x CDC Go	tplb0032k01_549	1A	50353788
ACG	Attila x CDC Go	Tdurum_contig69753_513	1A	50376028
ACG	Attila x CDC Go	BS00022870_51	1A	51139591
ACG	Attila x CDC Go	BS00013227_51	1A	51141993
ACG	Attila x CDC Go	Kukri_c23985_166	1A	51528269
ACG	Attila x CDC Go	Kukri_c23985_229	1A	51528332
ACG	Attila x CDC Go	Excalibur_c47654_70	1A	51646485
ACG	Attila x CDC Go	BobWhite_c4646_119	1A	51701902
ACG	Attila x CDC Go	IACX5982	1A	51701971
ACG	Attila x CDC Go	RAC875_c5544_4156	1A	51836941
ACG	Attila x CDC Go	RAC875_c42365_265	1A	52538275
ACG	Attila x CDC Go	IACX6344	1A	94820106
ACG	Attila x CDC Go	BS00086680_51	1A	283427469
ACG	Attila x CDC Go	wsnp_Ex_c5634_9907829	1A	321846764
ACG	Attila x CDC Go	wsnp_Ex_c5634_9906981	1A	321847612
ACG	Attila x CDC Go	wsnp_Ex_rep_c105541_89932598	1A	326633019
ACG	Attila x CDC Go	BS00062715_51	1A	335323590
ACG	Attila x CDC Go	Ra_c272_1632	1A	338546998
ACG	Attila x CDC Go	wsnp_Ex_c34821_43076533	1A	338548942
ACG	Attila x CDC Go	wsnp_Ku_c17726_26872129	1A	339191975
ACG	Attila x CDC Go	wsnp_Ex_c44049_50205457	1A	339213011
ACG	Attila x CDC Go	Kukri_c32885_145	1A	340117113
ACG	Attila x CDC Go	wsnp_Ex_c8364_14095508	1A	340375483
ACG	Attila x CDC Go	Excalibur_c11273_284	1A	343424593
ACG	Attila x CDC Go	wsnp_Ex_c14866_22995097	1A	344958399
ACG	Attila x CDC Go	RAC875_c41113_144	1A	344959815
ACG	Attila x CDC Go	Excalibur_c24041_794	1A	345228691
ACG	Attila x CDC Go	RAC875_c18539_1159	1A	345838407
ACG	Attila x CDC Go	IAAV5730	1A	346024264
ACG	Attila x CDC Go	wsnp_Ex_c34260_42602649	1A	346026274
ACG	Attila x CDC Go	wsnp_Ex_c34260_42602746	1A	346026493
ACG	Attila x CDC Go	Ex_c5759_663	1A	346648849
ACG	Attila x CDC Go	Ex_c5759_628	1A	346648884
ACG	Attila x CDC Go	RAC875_c15998_53	1A	346848477
ACG	Attila x CDC Go	wsnp_Ex_c33831_42253707	1A	346848627
ACG	Attila x CDC Go	Ku_c6979_182	1A	347989213
ACG	Attila x CDC Go	wsnp_Ex_c9979_16421462	1A	349177711
ACG	Attila x CDC Go	wsnp_Ex_c7271_12483592	1A	350253217
ACG	Attila x CDC Go	wsnp_Ex_c43454_49770425	1A	351530537
ACG	Attila x CDC Go	wsnp_Ex_c12352_19708127	1A	353537521
ACG	Attila x CDC Go	wsnp_Ex_c1374_2630879	1A	353657979
ACG	Attila x CDC Go	wsnp_Ex_c1374_2630830	1A	353657983
ACG	Attila x CDC Go	wsnp_Ex_c8885_14842394	1A	353693484
ACG	Attila x CDC Go	wsnp_Ra_c18045_27024765	1A	354768113
ACG	Attila x CDC Go	GENE-0126_140	1A	354769134
ACG	Attila x CDC Go	Kukri_c43730_841	1A	354769767
ACG	Attila x CDC Go	Excalibur_rep_c68424_255	1A	354769773
ACG	Attila x CDC Go	wsnp_Ex_c21592_30743815	1A	354769923
ACG	Attila x CDC Go	wsnp_Ex_c21592_30743513	1A	354770225
ACG	Attila x CDC Go	wsnp_Ex_c3572_6531810	1A	355142306
ACG	Attila x CDC Go	RFL_Contig5001_1099	1A	355429167
ACG	Attila x CDC Go	RAC875_c33300_141	1A	355814475
ACG	Attila x CDC Go	CAP12_c6266_339	1A	356331985
ACG	Attila x CDC Go	CAP12_c6266_298	1A	356332026
ACG	Attila x CDC Go	CAP12_c6266_187	1A	356332137
ACG	Attila x CDC Go	RAC875_c68797_400	1A	356442964
ACG	Attila x CDC Go	Excalibur_rep_c86757_244	1A	356457845
ACG	Attila x CDC Go	wsnp_JD_c28928_23159662	1A	356827807
ACG	Attila x CDC Go	Excalibur_c33881_618	1A	356830241
ACG	Attila x CDC Go	Excalibur_c59486_172	1A	357221259
ACG	Attila x CDC Go	Kukri_rep_c103147_745	1A	357976054
ACG	Attila x CDC Go	IACX2325	1A	357976085
ACG	Attila x CDC Go	RAC875_c38417_246	1A	360249728
ACG	Attila x CDC Go	Excalibur_c14943_695	1A	362967803
ACG	Attila x CDC Go	wsnp_Ex_c2840_5247386	1A	364082194
ACG	Attila x CDC Go	RAC875_c8515_653	1A	364082319
ACG	Attila x CDC Go	BobWhite_c1488_504	1A	364311755
ACG	Attila x CDC Go	Ra_c11023_679	1A	364313045
ACG	Attila x CDC Go	Kukri_c47825_138	1A	365140025
ACG	Attila x CDC Go	wsnp_Ra_c6182_10833256	1A	365668061
ACG	Attila x CDC Go	wsnp_Ex_rep_c101746_87053634	1A	365668146
ACG	Attila x CDC Go	Kukri_rep_c101316_375	1A	365668174
ACG	Attila x CDC Go	CAP11_c6014_160	1A	366940650
ACG	Attila x CDC Go	Excalibur_c49588_76	1A	369616535
ACG	Attila x CDC Go	CAP7_c3269_236	1A	369617083
ACG	Attila x CDC Go	CAP8_c4897_397	1A	369802578
ACG	Attila x CDC Go	wsnp_Ex_c3906_7086162	1A	370228548
ACG	Attila x CDC Go	wsnp_Ex_c3906_7086294	1A	370228681
ACG	Attila x CDC Go	RAC875_c39125_365	1A	370228699
ACG	Attila x CDC Go	Ex_c6765_2118	1A	370497372
ACG	Attila x CDC Go	IAAV749	1A	370500826
ACG	Attila x CDC Go	wsnp_Ex_rep_c103087_88123733	1A	371104552
ACG	Attila x CDC Go	wsnp_Ex_rep_c103087_88124573	1A	371105392
ACG	Attila x CDC Go	GENE-0053_224	1A	371496971
ACG	Attila x CDC Go	Kukri_c67601_267	1A	371498944
ACG	Attila x CDC Go	BS00081455_51	1A	371500883
ACG	Attila x CDC Go	wsnp_Ex_c18169_26977013	1A	371501019
ACG	Attila x CDC Go	Tdurum_contig55009_1153	1A	371509130
ACG	Attila x CDC Go	wsnp_Ex_c4605_8241260	1A	371509280
ACG	Attila x CDC Go	wsnp_Ex_c4605_8240189	1A	371510349
ACG	Attila x CDC Go	wsnp_Ex_c4605_8239915	1A	371510900
ACG	Attila x CDC Go	wsnp_Ex_rep_c101414_86780996	1A	371511230
ACG	Attila x CDC Go	RAC875_c3751_96	1A	371511263
ACG	Attila x CDC Go	IACX4168	1A	373678217
ACG	Attila x CDC Go	Kukri_c12165_1148	1A	374028928
ACG	Attila x CDC Go	TA001772-0625	1A	375599180
ACG	Attila x CDC Go	RAC875_c10400_791	1A	375949262
ACG	Attila x CDC Go	BS00094681_51	1A	376069974
ACG	Attila x CDC Go	wsnp_BE403956A_Ta_2_3	1A	376844866
ACG	Attila x CDC Go	IACX293	1A	376845224
ACG	Attila x CDC Go	BS00077199_51	1A	376851332
ACG	Attila x CDC Go	wsnp_Ex_rep_c69738_68695568	1A	377511887
ACG	Attila x CDC Go	Kukri_c54467_100	1A	377512037
ACG	Attila x CDC Go	wsnp_Ku_c47386_53862969	1A	377514203
ACG	Attila x CDC Go	Excalibur_rep_c107144_405	1A	377514323
ACG	Attila x CDC Go	Kukri_c29668_338	1A	377518975
ACG	Attila x CDC Go	wsnp_Ex_c5543_9763520	1A	377519614
ACG	Attila x CDC Go	Kukri_rep_c115954_137	1A	377521097
ACG	Attila x CDC Go	IAAV7929	1A	378044874
ACG	Attila x CDC Go	wsnp_Ra_c24776_34331660	1A	378357789
ACG	Attila x CDC Go	wsnp_Ku_c4413_8008008	1A	378911340
ACG	Attila x CDC Go	wsnp_Ex_c35563_43690084	1A	378911574
ACG	Attila x CDC Go	wsnp_Ra_c4481_8119609	1A	378912469
ACG	Attila x CDC Go	TA016013-1040	1A	378912538
ACG	Attila x CDC Go	wsnp_Ex_c10100_16600633	1A	378912575
ACG	Attila x CDC Go	BS00110766_51	1A	379117977
ACG	Attila x CDC Go	Kukri_rep_c106037_96	1A	382441606
ACG	Attila x CDC Go	Excalibur_rep_c113303_500	1A	382451900
ACG	Attila x CDC Go	wsnp_Ex_c3565_6521098	1A	382452018
ACG	Attila x CDC Go	wsnp_Ex_c3565_6520901	1A	382452215
ACG	Attila x CDC Go	Excalibur_c3565_2673	1A	382452385
ACG	Attila x CDC Go	RAC875_c24560_604	1A	382461035
ACG	Attila x CDC Go	BS00068358_51	1A	382584567
ACG	Attila x CDC Go	RAC875_c25799_457	1A	382801521
ACG	Attila x CDC Go	GENE-0235_245	1A	382803354
ACG	Attila x CDC Go	BS00041358_51	1A	383304435
ACG	Attila x CDC Go	RAC875_c31168_238	1A	383710438
ACG	Attila x CDC Go	RAC875_c12808_182	1A	383713746
ACG	Attila x CDC Go	BS00065146_51	1A	384216348
ACG	Attila x CDC Go	wsnp_Ex_c6817_11761300	1A	384217840
ACG	Attila x CDC Go	wsnp_Ex_c6817_11762714	1A	384222807
ACG	Attila x CDC Go	BobWhite_c12841_56	1A	385951574
ACG	Attila x CDC Go	wsnp_Ex_c3986_7217641	1A	386968699
ACG	Attila x CDC Go	wsnp_Ex_rep_c66562_64849366	1A	387511084
ACG	Attila x CDC Go	Excalibur_c16292_1338	1A	391684910
ACG	Attila x CDC Go	GENE-0491_632	1A	391689804
ACG	Attila x CDC Go	RAC875_c9899_510	1A	393530699
ACG	Attila x CDC Go	Excalibur_rep_c84731_611	1A	394208548
ACG	Attila x CDC Go	Kukri_c8332_120	1A	398148585
ACG	Attila x CDC Go	Kukri_rep_c69903_1525	1A	398148740
ACG	Attila x CDC Go	Excalibur_rep_c112145_271	1A	483239860
ACG	Attila x CDC Go	wsnp_BE495786A_Ta_2_1	1A	483240284
ACG	Attila x CDC Go	Excalibur_c7033_159	1A	483240998
ACG	Attila x CDC Go	BS00087601_51	1A	483243544
ACG	Attila x CDC Go	Ku_c32078_885	1A	483273650
ACG	Attila x CDC Go	wsnp_Ex_c5216_9235964	1A	483280628
ACG	Attila x CDC Go	Tdurum_contig31304_527	1A	483345839
ACG	Attila x CDC Go	BS00022698_51	1A	483906217
ACG	Attila x CDC Go	IACX4378	1A	483912570
ACG	Attila x CDC Go	wsnp_Ex_c4539_8148835	1A	483914296
ACG	Attila x CDC Go	CAP11_c1972_285	1A	484336167
ACG	Attila x CDC Go	CAP7_c12435_63	1A	484344388
ACG	Attila x CDC Go	RAC875_c94534_75	1A	484345459
ACG	Attila x CDC Go	Excalibur_c30591_637	1A	484355496
ACG	Attila x CDC Go	Excalibur_c21487_129	1A	484538395
ACG	Attila x CDC Go	BobWhite_c32653_369	1A	484538419
ACG	Attila x CDC Go	Ex_c5192_943	1A	486571543
ACG	Attila x CDC Go	wsnp_Ex_c5192_9203682	1A	486571641
ACG	Attila x CDC Go	wsnp_Ex_c5192_9203100	1A	486572510
ACG	Attila x CDC Go	wsnp_Ex_c12336_19687074	1A	486574270
ACG	Attila x CDC Go	wsnp_Ex_c12336_19686808	1A	486574536
ACG	Attila x CDC Go	BS00073585_51	1A	486797312
ACG	Attila x CDC Go	Excalibur_c32167_59	1A	486910166
ACG	Attila x CDC Go	wsnp_Ku_c23926_33870364	1A	486910770
ACG	Attila x CDC Go	wsnp_Ex_c8588_14419007	1A	486911551
ACG	Attila x CDC Go	wsnp_Ex_c34344_42676379	1A	486922843
ACG	Attila x CDC Go	Kukri_rep_c69946_1228	1A	486924659
ACG	Attila x CDC Go	wsnp_Ex_rep_c66628_64934660	1A	486924903
ACG	Attila x CDC Go	wsnp_Ex_c1216_2336458	1A	487127742
ACG	Attila x CDC Go	wsnp_Ex_c42282_48900922	1A	488579187
ACG	Attila x CDC Go	Kukri_c52952_315	1A	488579794
ACG	Attila x CDC Go	Ra_c6701_1579	1A	488652820
ACG	Attila x CDC Go	wsnp_Ku_c39878_48218985	1A	488654812
ACG	Attila x CDC Go	IAAV5406	1A	488871909
ACG	Attila x CDC Go	Ku_c8351_2029	1A	488872059
ACG	Attila x CDC Go	Ku_c8351_945	1A	488873143
ACG	Attila x CDC Go	RAC875_c38916_66	1A	489124113
ACG	Attila x CDC Go	Excalibur_rep_c104216_671	1A	489288445
ACG	Attila x CDC Go	wsnp_Ra_c16080_24638622	1A	489291672
ACG	Attila x CDC Go	Kukri_c39628_318	1A	489291973
ACG	Attila x CDC Go	RFL_Contig4231_575	1A	489627316
ACG	Attila x CDC Go	BS00021714_51	1A	491629486
ACG	Attila x CDC Go	RAC875_c23081_141	1A	492665353
ACG	Attila x CDC Go	wsnp_Ex_c21193_30320134	1A	492683492
ACG	Attila x CDC Go	BobWhite_c12568_900	1A	492683642
ACG	Attila x CDC Go	GENE-0410_71	1A	494732482
ACG	Attila x CDC Go	wsnp_Ex_rep_c105443_89868548	1A	495960298
ACG	Attila x CDC Go	wsnp_Ra_c4664_8410628	1A	496955185
ACG	Attila x CDC Go	wsnp_Ex_c19294_28225846	1A	496955730
ACG	Attila x CDC Go	wsnp_Ex_c35821_43892960	1A	497214075
ACG	Attila x CDC Go	wsnp_Ku_c16913_25885872	1A	497214076
ACG	Attila x CDC Go	Kukri_c16913_422	1A	497214225
ACG	Attila x CDC Go	BS00021864_51	1A	499001728
ACG	Attila x CDC Go	wsnp_Ex_rep_c109742_92411838	1A	499541019
ACG	Attila x CDC Go	wsnp_Ku_c21316_31053745	1A	499633747
ACG	Attila x CDC Go	wsnp_Ku_c21316_31053776	1A	499633778
ACG	Attila x CDC Go	RFL_Contig3919_1348	1A	502501181
ACG	Attila x CDC Go	wsnp_BE445113A_Ta_2_1	1A	502501359
ACG	Attila x CDC Go	BS00065325_51	1A	504843843
ACG	Attila x CDC Go	BS00065324_51	1A	504843876
ACG	Attila x CDC Go	TA004265-0757	1A	504847503
ACG	Attila x CDC Go	BS00022432_51	1A	505746472
ACG	Attila x CDC Go	RAC875_c29540_1109	1A	505748886
ACG	Attila x CDC Go	RAC875_c29540_413	1A	505749577
ACG	Attila x CDC Go	wsnp_Ex_rep_c108951_91954190	1A	505751205
ACG	Attila x CDC Go	wsnp_Ra_c11877_19161832	1A	505752669
ACG	Attila x CDC Go	BS00021728_51	1A	505753529
ACG	Attila x CDC Go	RAC875_c24047_284	1A	505773028
ACG	Attila x CDC Go	Kukri_c58155_786	1A	505905003
ACG	Attila x CDC Go	Kukri_c29121_226	1A	507776781
ACG	Attila x CDC Go	BS00065601_51	1A	508037184
ACG	Attila x CDC Go	Kukri_c43410_348	1A	508038196
ACG	Attila x CDC Go	Excalibur_c65437_104	1A	508038795
ACG	Attila x CDC Go	RAC875_c27417_150	1A	508039139
ACG	Attila x CDC Go	Kukri_rep_c105589_73	1A	508039710
ACG	Attila x CDC Go	Kukri_c12758_617	1A	508045787
ACG	Attila x CDC Go	CAP7_c1083_283	1A	508345438
ACG	Attila x CDC Go	wsnp_Ku_c10292_17066821	1A	508345692
ACG	Attila x CDC Go	Excalibur_c3475_903	1A	508345712
ACG	Attila x CDC Go	wsnp_Ex_c3475_6362087	1A	508346398
ACG	Attila x CDC Go	RAC875_c49074_374	1A	509361814
ACG	Attila x CDC Go	wsnp_CAP12_c1960_972031	1A	510011665
ACG	Attila x CDC Go	BS00091479_51	1A	510206652
ACG	Attila x CDC Go	Kukri_c1313_1158	1A	515153928
ACG	Attila x CDC Go	Ku_c1313_1673	1A	515154443
ACG	Attila x CDC Go	Ku_c10813_1122	1A	515380772
ACG	Attila x CDC Go	Ra_c64515_242	1A	515383066
ACG	Attila x CDC Go	wsnp_Ex_c1997_3757496	1A	515623205
ACG	Attila x CDC Go	wsnp_Ex_c1997_3756118	1A	515624704
ACG	Attila x CDC Go	wsnp_JD_c6544_7697578	1A	515625217
ACG	Attila x CDC Go	Jagger_c5280_407	1A	515625233
ACG	Attila x CDC Go	wsnp_JD_c6544_7697412	1A	515625383
ACG	Attila x CDC Go	Kukri_rep_c109473_80	1A	515625410
ACG	Attila x CDC Go	wsnp_JD_c6544_7697235	1A	515625560
ACG	Attila x CDC Go	BS00088136_51	1A	518239612
ACG	Attila x CDC Go	TA002402-1350	1A	518241623
ACG	Attila x CDC Go	wsnp_Ex_c9722_16062937	1A	521193345
ACG	Attila x CDC Go	Kukri_c42043_311	1A	565932687
ACG	Attila x CDC Go	Kukri_c26093_861	1A	595208262
ACG	Attila x CDC Go	GENE-0129_190	1B	665832568
ACG	Attila x CDC Go	GENE-0129_214	1B	665832591
ACG	Attila x CDC Go	RAC875_rep_c111494_195	1B	665832975
ACG	Attila x CDC Go	BS00071893_51	1B	666055239
ACG	Attila x CDC Go	GENE-0208_688	1B	666747518
ACG	Attila x CDC Go	GENE-0208_695	1B	666747525
ACG	Attila x CDC Go	GENE-0208_899	1B	666747721
ACG	Attila x CDC Go	Tdurum_contig68980_317	1B	668445265
ACG	Attila x CDC Go	Tdurum_contig68980_448	1B	668445396
ACG	Attila x CDC Go	BS00032040_51	1B	668955781
ACG	Attila x CDC Go	Excalibur_c7684_54	1B	668958452
ACG	Attila x CDC Go	Tdurum_contig10475_87	1B	670582944
ACG	Attila x CDC Go	IACX8074	1B	671113810
ACG	Attila x CDC Go	GENE-0416_480	1B	671113985
ACG	Attila x CDC Go	RAC875_c11491_739	1B	673911252
ACG	Attila x CDC Go	GENE-0568_112	1B	673912253
ACG	Attila x CDC Go	Kukri_c11000_1769	1B	673999702
ACG	Attila x CDC Go	Excalibur_c88292_81	1B	674396487
ACG	Attila x CDC Go	RAC875_c4047_115	1B	675530765
ACG	Attila x CDC Go	Kukri_c1565_111	1B	675531877
ACG	Attila x CDC Go	BS00028747_51	1B	675539186
ACG	Attila x CDC Go	RAC875_c9082_267	1B	675808921
ACG	Attila x CDC Go	wsnp_Ex_c38849_46284348	1B	675808969
ACG	Attila x CDC Go	Tdurum_contig4904_2923	1B	675825404
ACG	Attila x CDC Go	BS00000010_51	1B	679348822
ACG	Attila x CDC Go	BS00036439_51	1B	680300873
ACG	Attila x CDC Go	BS00089959_51	1B	680553324
ACG	Attila x CDC Go	Kukri_c1259_864	1B	681743705
ACG	Attila x CDC Go	RAC875_c9770_123	1B	682305324
ACG	Attila x CDC Go	Tdurum_contig10354_270	1B	682348202
ACG	Attila x CDC Go	Tdurum_contig10354_170	1B	682348302
ACG	Attila x CDC Go	Tdurum_contig84791_198	1B	682562325
ACG	Attila x CDC Go	TA002645-0060	1B	683195526
ACG	Attila x CDC Go	Kukri_c5873_645	1B	683197411
ACG	Attila x CDC Go	Tdurum_contig42558_134	1B	683214331
ACG	Attila x CDC Go	BS00060686_51	1B	683872902
ACG	Attila x CDC Go	RAC875_rep_c105597_205	1B	687448897
ACG	Attila x CDC Go	BS00067000_51	1B	687564147
ACG	Attila x CDC Go	RAC875_c33937_211	1B	687577937
ACG	Attila x CDC Go	BS00021697_51	1B	688600609
ACG	Attila x CDC Go	Tdurum_contig13879_919	1B	689086155
ACG	Attila x CDC Go	Kukri_rep_c111174_132	1B	695632552
ACG	Attila x CDC Go	wsnp_BG274687B_Ta_2_1	1B	696728278
ACG	Attila x CDC Go	BobWhite_rep_c49533_93	1B	696728549
ACG	Attila x CDC Go	Tdurum_contig48103_1481	1B	696972116
ACG	Attila x CDC Go	wsnp_Ku_c13952_22097895	1B	697297147
ACG	Attila x CDC Go	wsnp_Ku_c13952_22097856	1B	697297161
ACG	Attila x CDC Go	RAC875_c37075_283	1B	697671784
ACG	Attila x CDC Go	Tdurum_contig92835_177	1B	697676798
ACG	Attila x CDC Go	BS00027006_51	1B	697676914
ACG	Attila x CDC Go	Excalibur_c25640_110	1B	697758267
ACG	Attila x CDC Go	Tdurum_contig51922_676	1B	698179975
ACG	Attila x CDC Go	RFL_Contig2550_679	1B	698180042
ACG	Attila x CDC Go	BS00104270_51	1B	698181188
ACG	Attila x CDC Go	wsnp_BE517805D_Ta_1_1	1D	397757403
ACG	Attila x CDC Go	RAC875_c25212_173	1D	401387156
ACG	Attila x CDC Go	D_GBF1XID01DNWRS_378	1D	409919986
ACG	Attila x CDC Go	TA004358-0724	1D	409985940
ACG	Attila x CDC Go	wsnp_Ex_c26626_35864468	1D	409986065
ACG	Attila x CDC Go	RFL_Contig3622_1217	1D	409986323
ACG	Attila x CDC Go	wsnp_Ex_c27290_36498531	1D	410183335
ACG	Attila x CDC Go	wsnp_Ex_c27290_36498462	1D	410183404
ACG	Attila x CDC Go	wsnp_Ex_c1318_2520706	1D	410183819
ACG	Attila x CDC Go	wsnp_Ex_c1318_2519998	1D	410184527
ACG	Attila x CDC Go	wsnp_Ex_c6920_11929748	1D	410186809
ACG	Attila x CDC Go	wsnp_Ex_c6920_11929171	1D	410187386
ACG	Attila x CDC Go	wsnp_Ex_c6920_11928994	1D	410187563
ACG	Attila x CDC Go	IAAV7745	1D	410188739
ACG	Attila x CDC Go	RAC875_c43831_91	1D	410188849
ACG	Attila x CDC Go	RAC875_c54260_127	1D	410262063
ACG	Attila x CDC Go	BS00079095_51	1D	410316176
ACG	Attila x CDC Go	Excalibur_c19237_895	1D	410316747
ACG	Attila x CDC Go	BS00030252_51	1D	410348380
ACG	Attila x CDC Go	wsnp_Ex_c13164_20793506	1D	410351257
ACG	Attila x CDC Go	wsnp_Ku_c7266_12551048	1D	410351518
ACG	Attila x CDC Go	wsnp_Ku_c2624_4986980	1D	410353310
ACG	Attila x CDC Go	wsnp_Ex_c57601_59245965	1D	410353465
ACG	Attila x CDC Go	BS00004282_51	1D	410353900
ACG	Attila x CDC Go	Ra_c69361_411	1D	410354151
ACG	Attila x CDC Go	wsnp_JD_c8173_9207415	1D	410354806
ACG	Attila x CDC Go	wsnp_Ku_c5560_9851459	1D	410513237
ACG	Attila x CDC Go	wsnp_Ku_c5560_9853214	1D	410516413
ACG	Attila x CDC Go	Ku_c5560_2665	1D	410516879
ACG	Attila x CDC Go	D_contig06122_208	1D	410517053
ACG	Attila x CDC Go	BS00014671_51	1D	410642926
ACG	Attila x CDC Go	IAAV2840	1D	410643066
ACG	Attila x CDC Go	BS00064392_51	2A	6573251
ACG	Attila x CDC Go	wsnp_Ex_c61879_61748626	2A	34967941
ACG	Attila x CDC Go	Kukri_c27040_309	2A	34972232
ACG	Attila x CDC Go	BS00079035_51	2A	36452124
ACG	Attila x CDC Go	RAC875_c31045_841	2A	36456114
ACG	Attila x CDC Go	RAC875_c31045_882	2A	36456155
ACG	Attila x CDC Go	BS00066756_51	2A	36477266
ACG	Attila x CDC Go	Excalibur_c92241_336	2A	36637276
ACG	Attila x CDC Go	BS00022982_51	2A	36637447
ACG	Attila x CDC Go	RAC875_rep_c78518_198	2A	36641909
ACG	Attila x CDC Go	Excalibur_rep_c67994_169	2A	36642105
ACG	Attila x CDC Go	Kukri_rep_c104307_905	2A	36642557
ACG	Attila x CDC Go	IACX8060	2A	36642662
ACG	Attila x CDC Go	wsnp_Ex_c22202_31392780	2A	36644409
ACG	Attila x CDC Go	wsnp_Ex_c15740_24096817	2A	36646639
ACG	Attila x CDC Go	BobWhite_c48481_81	2A	36648008
ACG	Attila x CDC Go	Excalibur_c15740_1106	2A	36648336
ACG	Attila x CDC Go	BS00073382_51	2A	36650908
ACG	Attila x CDC Go	BS00073381_51	2A	36650957
ACG	Attila x CDC Go	GENE-0749_215	2A	36765305
ACG	Attila x CDC Go	wsnp_Ex_rep_c103167_88182254	2A	37614389
ACG	Attila x CDC Go	wsnp_CAP8_c1580_908907	2A	37839910
ACG	Attila x CDC Go	CAP12_rep_c4192_354	2A	37840059
ACG	Attila x CDC Go	BS00001107_51	2A	62678722
ACG	Attila x CDC Go	RAC875_c17991_874	2A	64095566
ACG	Attila x CDC Go	wsnp_Ex_c15822_24204224	2A	64101756
ACG	Attila x CDC Go	wsnp_Ex_c22645_31845564	2A	64102150
ACG	Attila x CDC Go	BS00083146_51	2A	64102300
ACG	Attila x CDC Go	Tdurum_contig47258_1039	2A	64336344
ACG	Attila x CDC Go	Excalibur_rep_c103108_709	2A	64500875
ACG	Attila x CDC Go	BobWhite_c9564_587	2A	64654475
ACG	Attila x CDC Go	BS00110218_51	2A	65031365
ACG	Attila x CDC Go	wsnp_Ku_c15567_24223777	2A	66053681
ACG	Attila x CDC Go	wsnp_Ku_c15567_24224486	2A	66054749
ACG	Attila x CDC Go	BobWhite_c1611_1685	2A	66236051
ACG	Attila x CDC Go	Kukri_c20220_469	2A	67056422
ACG	Attila x CDC Go	RFL_Contig1049_1473	2A	67057120
ACG	Attila x CDC Go	BS00070693_51	2A	67059839
ACG	Attila x CDC Go	JD_c3930_358	2A	67888011
ACG	Attila x CDC Go	BS00036766_51	2A	78833574
ACG	Attila x CDC Go	BS00036767_51	2A	78833677
ACG	Attila x CDC Go	Tdurum_contig48302_532	2A	79509533
ACG	Attila x CDC Go	Tdurum_contig48302_539	2A	79509540
ACG	Attila x CDC Go	BS00066978_51	2A	79509640
ACG	Attila x CDC Go	Excalibur_c15733_252	2A	79510470
ACG	Attila x CDC Go	Excalibur_rep_c111743_194	2A	79510673
ACG	Attila x CDC Go	RAC875_c20700_853	2A	79598205
ACG	Attila x CDC Go	RAC875_c13116_943	2A	79680545
ACG	Attila x CDC Go	RAC875_c13116_541	2A	79680947
ACG	Attila x CDC Go	Kukri_c47534_1509	2A	79681881
ACG	Attila x CDC Go	RAC875_c13116_116	2A	79682058
ACG	Attila x CDC Go	Excalibur_c3108_5476	2A	79687843
ACG	Attila x CDC Go	BS00031466_51	2A	79857356
ACG	Attila x CDC Go	RAC875_c27556_226	2A	80642960
ACG	Attila x CDC Go	RAC875_c7699_292	2A	81059040
ACG	Attila x CDC Go	BS00039983_51	2A	81867313
ACG	Attila x CDC Go	BobWhite_c22277_596	2A	81869595
ACG	Attila x CDC Go	BobWhite_c38953_251	2A	81899850
ACG	Attila x CDC Go	BobWhite_c17476_149	2A	82639379
ACG	Attila x CDC Go	Tdurum_contig9070_142	2A	82641754
ACG	Attila x CDC Go	Kukri_rep_c71876_521	2A	83027981
ACG	Attila x CDC Go	wsnp_Ex_c15325_23565935	2A	83028728
ACG	Attila x CDC Go	wsnp_BE497494A_Td_2_2	2A	83032355
ACG	Attila x CDC Go	Kukri_c7818_2581	2A	83033138
ACG	Attila x CDC Go	wsnp_Ex_c15325_23564654	2A	83033243
ACG	Attila x CDC Go	BS00021739_51	2A	84432276
ACG	Attila x CDC Go	BS00079443_51	2A	84434177
ACG	Attila x CDC Go	RAC875_c40298_394	2A	85767464
ACG	Attila x CDC Go	IACX2067	2A	85772044
ACG	Attila x CDC Go	Excalibur_c6808_541	2A	86424373
ACG	Attila x CDC Go	Excalibur_c6808_959	2A	86425551
ACG	Attila x CDC Go	Excalibur_c7444_391	2A	86458934
ACG	Attila x CDC Go	Excalibur_c44080_386	2A	87012082
ACG	Attila x CDC Go	Excalibur_c12169_1088	2A	87017131
ACG	Attila x CDC Go	Excalibur_c66007_385	2A	88274440
ACG	Attila x CDC Go	BS00043083_51	2A	88480339
ACG	Attila x CDC Go	wsnp_Ex_c4847_8646583	2A	88578914
ACG	Attila x CDC Go	wsnp_Ex_c4847_8646784	2A	88579330
ACG	Attila x CDC Go	wsnp_Ex_c36242_44232305	2A	88583861
ACG	Attila x CDC Go	Kukri_c34032_1057	2A	88584757
ACG	Attila x CDC Go	TA013564-0487	2A	89197624
ACG	Attila x CDC Go	Excalibur_c50934_159	2A	89925436
ACG	Attila x CDC Go	Ex_c721_2127	2A	90235567
ACG	Attila x CDC Go	Ex_c721_2374	2A	90235814
ACG	Attila x CDC Go	Kukri_rep_c105404_235	2A	91161918
ACG	Attila x CDC Go	Excalibur_c5009_2020	2A	91162209
ACG	Attila x CDC Go	BobWhite_c14476_80	2A	91629100
ACG	Attila x CDC Go	BS00074780_51	2A	91633602
ACG	Attila x CDC Go	Excalibur_c74304_642	2A	92161345
ACG	Attila x CDC Go	Kukri_c7139_1248	2A	92178757
ACG	Attila x CDC Go	BS00107555_51	2A	92186402
ACG	Attila x CDC Go	Kukri_c42616_467	2A	92607338
ACG	Attila x CDC Go	RAC875_c25986_82	2A	92609094
ACG	Attila x CDC Go	Kukri_c10860_1283	2A	92609559
ACG	Attila x CDC Go	tplb0045j05_1405	2A	92630431
ACG	Attila x CDC Go	Kukri_c29034_801	2A	92633215
ACG	Attila x CDC Go	Kukri_c29034_867	2A	92633281
ACG	Attila x CDC Go	Tdurum_contig64391_231	2A	92764168
ACG	Attila x CDC Go	Tdurum_contig56511_144	2A	93472947
ACG	Attila x CDC Go	IACX636	2A	93859148
ACG	Attila x CDC Go	Excalibur_c28938_185	2A	94225161
ACG	Attila x CDC Go	TA005685-0854	2A	94228564
ACG	Attila x CDC Go	Tdurum_contig44062_733	2A	94502836
ACG	Attila x CDC Go	Excalibur_c637_1078	2A	94762546
ACG	Attila x CDC Go	TA004478-0271	2A	95157747
ACG	Attila x CDC Go	Excalibur_c59560_796	2A	95254368
ACG	Attila x CDC Go	wsnp_BE498730A_Ta_2_2	2A	95473411
ACG	Attila x CDC Go	Kukri_rep_c109981_150	2A	95494976
ACG	Attila x CDC Go	RAC875_c17628_867	2A	95495162
ACG	Attila x CDC Go	Tdurum_contig62976_84	2A	97044437
ACG	Attila x CDC Go	tplb0059a15_417	2A	97044537
ACG	Attila x CDC Go	CAP12_rep_c8708_260	2A	97220667
ACG	Attila x CDC Go	Tdurum_contig45580_3981	2A	98636436
ACG	Attila x CDC Go	Tdurum_contig45580_2786	2A	98637893
ACG	Attila x CDC Go	Tdurum_contig45580_1717	2A	98641180
ACG	Attila x CDC Go	Excalibur_c21269_176	2A	98681822
ACG	Attila x CDC Go	BobWhite_c5562_219	2A	98691204
ACG	Attila x CDC Go	BobWhite_rep_c64680_305	2A	98757717
ACG	Attila x CDC Go	Excalibur_c18279_1219	2A	100008747
ACG	Attila x CDC Go	RAC875_c58503_182	2A	100009499
ACG	Attila x CDC Go	BS00090940_51	2A	102020992
ACG	Attila x CDC Go	Kukri_c45411_223	2A	102832151
ACG	Attila x CDC Go	Tdurum_contig93884_223	2A	102832884
ACG	Attila x CDC Go	BobWhite_c14530_51	2A	102832984
ACG	Attila x CDC Go	BobWhite_c26259_248	2A	104813732
ACG	Attila x CDC Go	Tdurum_contig30569_126	2A	105327751
ACG	Attila x CDC Go	Tdurum_contig30569_579	2A	105328297
ACG	Attila x CDC Go	wsnp_BF201533A_Ta_2_3	2A	106068937
ACG	Attila x CDC Go	Tdurum_contig28682_120	2A	106071912
ACG	Attila x CDC Go	Excalibur_c21872_135	2A	106073437
ACG	Attila x CDC Go	Tdurum_contig62073_631	2A	106680000
ACG	Attila x CDC Go	RAC875_rep_c119471_174	2A	106680155
ACG	Attila x CDC Go	Tdurum_contig62073_376	2A	106680255
ACG	Attila x CDC Go	RFL_Contig3916_275	2A	112034456
ACG	Attila x CDC Go	BobWhite_c5096_156	2A	170378144
ACG	Attila x CDC Go	wsnp_BG263521A_Ta_2_2	2A	170388313
ACG	Attila x CDC Go	wsnp_BG263521A_Ta_2_1	2A	170388414
ACG	Attila x CDC Go	RAC875_c12110_924	2A	170461989
ACG	Attila x CDC Go	BobWhite_c23953_312	2A	170462220
ACG	Attila x CDC Go	wsnp_Ex_rep_c67264_65795361	2A	181386085
ACG	Attila x CDC Go	RAC875_c8241_780	2A	183110939
ACG	Attila x CDC Go	Excalibur_c81078_578	2A	183111015
ACG	Attila x CDC Go	wsnp_Ex_c7091_12199032	2A	184301270
ACG	Attila x CDC Go	Ra_c22553_2311	2A	184304063
ACG	Attila x CDC Go	Ra_c7126_565	2A	184448357
ACG	Attila x CDC Go	Kukri_c27914_226	2A	184846276
ACG	Attila x CDC Go	Ku_c5403_438	2A	185604916
ACG	Attila x CDC Go	Ex_c23985_1460	2A	186761033
ACG	Attila x CDC Go	IAAV6190	2A	186763828
ACG	Attila x CDC Go	RAC875_c20226_454	2A	186763978
ACG	Attila x CDC Go	Ku_c1217_312	2A	186914077
ACG	Attila x CDC Go	Ra_c22724_810	2A	186915878
ACG	Attila x CDC Go	Ra_c22724_1137	2A	186916205
ACG	Attila x CDC Go	Ra_c22724_1451	2A	186916519
ACG	Attila x CDC Go	Ra_c22724_1789	2A	186916857
ACG	Attila x CDC Go	IAAV7660	2A	186917556
ACG	Attila x CDC Go	wsnp_Ex_c10083_16570816	2A	192072356
ACG	Attila x CDC Go	RAC875_c10253_1478	2A	192532567
ACG	Attila x CDC Go	CAP8_c3956_456	2A	192539856
ACG	Attila x CDC Go	Ku_c25974_191	2A	192542745
ACG	Attila x CDC Go	Ku_c25522_520	2A	196457671
ACG	Attila x CDC Go	Ku_c25522_532	2A	196457683
ACG	Attila x CDC Go	wsnp_Ex_c2536_4728768	2A	196647638
ACG	Attila x CDC Go	Ra_c3019_950	2A	196649164
ACG	Attila x CDC Go	Ra_c3019_1333	2A	196649624
ACG	Attila x CDC Go	wsnp_Ex_c25409_34677674	2A	197079437
ACG	Attila x CDC Go	RAC875_c8115_2703	2A	197081661
ACG	Attila x CDC Go	Kukri_c48683_434	2A	198022905
ACG	Attila x CDC Go	Ra_c110295_600	2A	198149660
ACG	Attila x CDC Go	BobWhite_c18873_582	2A	198442196
ACG	Attila x CDC Go	Ex_c32172_1677	2A	198690964
ACG	Attila x CDC Go	Excalibur_c18417_241	2A	199038016
ACG	Attila x CDC Go	Kukri_c52614_291	2A	199879224
ACG	Attila x CDC Go	RAC875_c5569_548	2A	199920065
ACG	Attila x CDC Go	Excalibur_c42815_713	2A	200383103
ACG	Attila x CDC Go	Kukri_c17989_527	2A	200383243
ACG	Attila x CDC Go	RAC875_c59661_500	2A	200390142
ACG	Attila x CDC Go	Ex_c68445_724	2A	200683601
ACG	Attila x CDC Go	RAC875_rep_c74366_489	2A	200688767
ACG	Attila x CDC Go	RAC875_c24545_59	2A	200689413
ACG	Attila x CDC Go	wsnp_Ex_c32079_40793255	2A	201084629
ACG	Attila x CDC Go	wsnp_Ex_rep_c68871_67756221	2A	201086765
ACG	Attila x CDC Go	wsnp_Ex_c33420_41911147	2A	204123598
ACG	Attila x CDC Go	BS00067656_51	2A	209704171
ACG	Attila x CDC Go	RAC875_c15245_431	2A	209712453
ACG	Attila x CDC Go	wsnp_Ku_c3907_7157334	2A	209712603
ACG	Attila x CDC Go	RAC875_c15427_390	2A	219412336
ACG	Attila x CDC Go	BS00035738_51	2A	276335718
ACG	Attila x CDC Go	Ra_c54727_281	2A	350415797
ACG	Attila x CDC Go	Ra_c7492_1229	2A	352327877
ACG	Attila x CDC Go	Ku_c25099_885	2A	357514022
ACG	Attila x CDC Go	BS00000965_51	2A	707329001
ACG	Attila x CDC Go	BobWhite_c20952_105	2A	707492596
ACG	Attila x CDC Go	Excalibur_c40617_983	2A	707759652
ACG	Attila x CDC Go	Kukri_c40121_373	2A	708474457
ACG	Attila x CDC Go	RAC875_c13861_1248	2A	709284422
ACG	Attila x CDC Go	wsnp_JD_c169_270144	2A	711070938
ACG	Attila x CDC Go	RAC875_rep_c119619_54	2A	716062545
ACG	Attila x CDC Go	wsnp_BG605368A_Ta_2_4	2A	716072215
ACG	Attila x CDC Go	RAC875_c81899_216	2A	718115398
ACG	Attila x CDC Go	BobWhite_rep_c64440_83	2A	718238785
ACG	Attila x CDC Go	wsnp_Ex_c5856_10275959	2A	718246128
ACG	Attila x CDC Go	RAC875_c58006_352	2A	719202914
ACG	Attila x CDC Go	RAC875_c58006_436	2A	719202998
ACG	Attila x CDC Go	Excalibur_c96_619	2A	719203825
ACG	Attila x CDC Go	wsnp_Ku_c16358_25225060	2A	719204256
ACG	Attila x CDC Go	Kukri_c4027_151	2A	719235769
ACG	Attila x CDC Go	RAC875_c9845_762	2A	719238127
ACG	Attila x CDC Go	BS00092550_51	2A	719315599
ACG	Attila x CDC Go	Kukri_c47259_416	2A	721079015
ACG	Attila x CDC Go	BS00080751_51	2A	722236779
ACG	Attila x CDC Go	BS00093201_51	2A	722452539
ACG	Attila x CDC Go	BS00037160_51	2A	722503433
ACG	Attila x CDC Go	BS00081506_51	2A	722610130
ACG	Attila x CDC Go	BS00094574_51	2A	722764019
ACG	Attila x CDC Go	Tdurum_contig33398_106	2A	722764261
ACG	Attila x CDC Go	RAC875_c16333_340	2A	725421742
ACG	Attila x CDC Go	Excalibur_c22696_316	2A	745413148
ACG	Attila x CDC Go	BobWhite_c6573_142	2A	745413571
ACG	Attila x CDC Go	Excalibur_c8009_325	2A	748828117
ACG	Attila x CDC Go	Kukri_rep_c68300_216	2A	748829602
ACG	Attila x CDC Go	BobWhite_c17783_174	2A	748837242
ACG	Attila x CDC Go	BS00064421_51	2A	753946681
ACG	Attila x CDC Go	Ra_c13654_1529	2A	762091636
ACG	Attila x CDC Go	RAC875_c21750_784	2A	762119699
ACG	Attila x CDC Go	Ku_c72620_132	2A	762563074
ACG	Attila x CDC Go	Tdurum_contig53038_714	2A	762587346
ACG	Attila x CDC Go	Tdurum_contig53038_684	2A	762587376
ACG	Attila x CDC Go	Tdurum_contig50755_190	2A	763122287
ACG	Attila x CDC Go	Tdurum_contig28437_135	2A	770119644
ACG	Attila x CDC Go	BS00021937_51	2A	770602709
ACG	Attila x CDC Go	Jagger_c7527_143	2A	775589191
ACG	Attila x CDC Go	RFL_Contig5277_1141	2A	775589644
ACG	Attila x CDC Go	Kukri_c16667_132	2A	775590288
ACG	Attila x CDC Go	BobWhite_rep_c63940_205	2A	776747868
ACG	Attila x CDC Go	BS00009594_51	2A	777601775
ACG	Attila x CDC Go	wsnp_Ex_c2311_4327681	2A	781366157
ACG	Attila x CDC Go	wsnp_Ku_c850_1758318	2A	781368760
ACG	Attila x CDC Go	BS00064836_51	2A	781804419
ACG	Attila x CDC Go	BS00072462_51	2A	782018195
ACG	Attila x CDC Go	BS00021676_51	2A	782392411
ACG	Attila x CDC Go	BobWhite_c23689_742	2A	782518006
ACG	Attila x CDC Go	BobWhite_c11479_157	2A	782518906
ACG	Attila x CDC Go	Kukri_rep_c80115_213	2A	782852933
ACG	Attila x CDC Go	RFL_Contig4560_1503	2A	782853836
ACG	Attila x CDC Go	GENE-4443_109	2A	782864320
ACG	Attila x CDC Go	wsnp_Ku_c3688_6797159	2A	784344596
ACG	Attila x CDC Go	Kukri_c3688_407	2A	784346046
ACG	Attila x CDC Go	Kukri_rep_c68187_743	2A	784348522
ACG	Attila x CDC Go	wsnp_Ex_c63909_62932669	2A	784753070
ACG	Attila x CDC Go	wsnp_Ex_c63909_62932437	2A	784753510
ACG	Attila x CDC Go	RFL_Contig2972_2285	2A	784920564
ACG	Attila x CDC Go	Ex_c6937_1992	2A	785153484
ACG	Attila x CDC Go	RAC875_c68649_457	2A	785901283
ACG	Attila x CDC Go	BS00024506_51	2A	786363784
ACG	Attila x CDC Go	TA003428-0332	2B	30285
ACG	Attila x CDC Go	BobWhite_c12144_216	2B	402375
ACG	Attila x CDC Go	BS00099469_51	2B	404451
ACG	Attila x CDC Go	Excalibur_rep_c107769_116	2B	8028526
ACG	Attila x CDC Go	RAC875_rep_c71112_400	2B	8697134
ACG	Attila x CDC Go	RAC875_c27611_467	2B	9233700
ACG	Attila x CDC Go	BS00027693_51	2B	10429505
ACG	Attila x CDC Go	Kukri_c96623_195	2B	11460846
ACG	Attila x CDC Go	Excalibur_c1787_1037	2B	18909896
ACG	Attila x CDC Go	Tdurum_contig54649_798	2B	18951760
ACG	Attila x CDC Go	BobWhite_c25359_132	2B	20260720
ACG	Attila x CDC Go	Excalibur_c41459_96	2B	20327065
ACG	Attila x CDC Go	Ex_c19038_1581	2B	21928992
ACG	Attila x CDC Go	wsnp_Ku_c9883_16462146	2B	21929382
ACG	Attila x CDC Go	Ex_c19038_571	2B	21929998
ACG	Attila x CDC Go	Kukri_c148_1346	2B	25622822
ACG	Attila x CDC Go	BS00109330_51	2B	27297610
ACG	Attila x CDC Go	BS00070900_51	2B	27541482
ACG	Attila x CDC Go	wsnp_Ra_c4321_7860456	2B	27890084
ACG	Attila x CDC Go	RFL_Contig1863_250	2B	29576534
ACG	Attila x CDC Go	BS00009263_51	2B	29576981
ACG	Attila x CDC Go	BS00063694_51	2B	29594524
ACG	Attila x CDC Go	wsnp_Ra_rep_c117300_96881829	2B	31414227
ACG	Attila x CDC Go	Excalibur_c40567_1893	2B	31415002
ACG	Attila x CDC Go	TA001263-0453	2B	31415282
ACG	Attila x CDC Go	CAP11_c585_134	2B	31461665
ACG	Attila x CDC Go	Excalibur_c63941_83	2B	36110106
ACG	Attila x CDC Go	wsnp_Ra_c265_560747	2B	45582063
ACG	Attila x CDC Go	wsnp_Ex_c1962_3696265	2B	45582737
ACG	Attila x CDC Go	wsnp_Ex_c1962_3696626	2B	45583098
ACG	Attila x CDC Go	wsnp_Ex_c1962_3697351	2B	45584003
ACG	Attila x CDC Go	BS00064658_51	2B	46420093
ACG	Attila x CDC Go	BS00093755_51	2B	50658770
ACG	Attila x CDC Go	wsnp_Ex_c163_320267	2B	50659029
ACG	Attila x CDC Go	wsnp_Ex_c163_321026	2B	50661124
ACG	Attila x CDC Go	RAC875_rep_c79427_59	2B	50661254
ACG	Attila x CDC Go	GENE-0818_347	2B	51896269
ACG	Attila x CDC Go	Kukri_c23771_483	2B	51901692
ACG	Attila x CDC Go	Excalibur_c26099_106	2B	52332704
ACG	Attila x CDC Go	GENE-1421_802	2B	53888153
ACG	Attila x CDC Go	GENE-1421_706	2B	53888244
ACG	Attila x CDC Go	BS00022382_51	2B	53902154
ACG	Attila x CDC Go	GENE-0137_782	2B	54148579
ACG	Attila x CDC Go	GENE-0137_469	2B	54148626
ACG	Attila x CDC Go	GENE-0137_591	2B	54148732
ACG	Attila x CDC Go	Kukri_c29640_92	2B	54176538
ACG	Attila x CDC Go	BS00009604_51	2B	54180331
ACG	Attila x CDC Go	RAC875_c17720_436	2B	54188907
ACG	Attila x CDC Go	RAC875_c17720_501	2B	54188972
ACG	Attila x CDC Go	RAC875_c17720_570	2B	54189041
ACG	Attila x CDC Go	Kukri_c55688_361	2B	54328577
ACG	Attila x CDC Go	BS00041587_51	2B	54440314
ACG	Attila x CDC Go	BS00041585_51	2B	54441520
ACG	Attila x CDC Go	IAAV2277	2B	54441703
ACG	Attila x CDC Go	Ex_c12051_875	2B	54442435
ACG	Attila x CDC Go	IAAV4206	2B	54445063
ACG	Attila x CDC Go	RAC875_c12766_461	2B	54445213
ACG	Attila x CDC Go	RAC875_c23425_208	2B	54840799
ACG	Attila x CDC Go	RAC875_rep_c107531_66	2B	54841225
ACG	Attila x CDC Go	CAP12_c3807_144	2B	58335271
ACG	Attila x CDC Go	Kukri_c26288_419	2B	64324395
ACG	Attila x CDC Go	IACX1098	2B	65859674
ACG	Attila x CDC Go	Tdurum_contig54704_176	2B	65860117
ACG	Attila x CDC Go	wsnp_Ex_c21092_30220342	2B	66507908
ACG	Attila x CDC Go	wsnp_Ex_c21092_30220702	2B	66508268
ACG	Attila x CDC Go	BobWhite_c41535_52	2B	66508936
ACG	Attila x CDC Go	RAC875_c19690_358	2B	70843364
ACG	Attila x CDC Go	Excalibur_c23201_970	2B	71752564
ACG	Attila x CDC Go	RAC875_c26469_480	2B	72648948
ACG	Attila x CDC Go	BS00096182_51	2B	72917108
ACG	Attila x CDC Go	RAC875_c34516_70	2B	72921681
ACG	Attila x CDC Go	RAC875_c34516_316	2B	72921927
ACG	Attila x CDC Go	Excalibur_c6502_397	2B	73009691
ACG	Attila x CDC Go	Excalibur_c36070_300	2B	73011940
ACG	Attila x CDC Go	Excalibur_c25234_143	2B	73754643
ACG	Attila x CDC Go	BobWhite_c10578_272	2B	74082389
ACG	Attila x CDC Go	Tdurum_contig27976_414	2B	74082389
ACG	Attila x CDC Go	BobWhite_c11739_325	2B	74083112
ACG	Attila x CDC Go	Kukri_rep_c69288_529	2B	94975651
ACG	Attila x CDC Go	RAC875_rep_c119905_116	2B	94976520
ACG	Attila x CDC Go	Excalibur_c6097_2208	2B	94979757
ACG	Attila x CDC Go	Kukri_c25843_669	2B	96918139
ACG	Attila x CDC Go	Kukri_c44_1476	2B	96922066
ACG	Attila x CDC Go	BS00022422_51	2B	97097842
ACG	Attila x CDC Go	BS00081428_51	2B	97098032
ACG	Attila x CDC Go	BS00067333_51	2B	97103756
ACG	Attila x CDC Go	Excalibur_c21509_74	2B	97164128
ACG	Attila x CDC Go	Kukri_c15043_326	2B	105876918
ACG	Attila x CDC Go	RAC875_c76533_442	2B	105925503
ACG	Attila x CDC Go	BS00043099_51	2B	107345509
ACG	Attila x CDC Go	wsnp_JD_c12687_12877994	2B	107348527
ACG	Attila x CDC Go	wsnp_Ex_c741_1456698	2B	107349823
ACG	Attila x CDC Go	tplb0045o20_1168	2B	107349902
ACG	Attila x CDC Go	BS00029713_51	2B	107361955
ACG	Attila x CDC Go	BS00038217_51	2B	107548417
ACG	Attila x CDC Go	BS00038218_51	2B	107548421
ACG	Attila x CDC Go	Excalibur_c43482_141	2B	107706115
ACG	Attila x CDC Go	BobWhite_c40418_289	2B	107712952
ACG	Attila x CDC Go	Tdurum_contig36804_98	2B	109160186
ACG	Attila x CDC Go	Tdurum_contig36804_220	2B	109160308
ACG	Attila x CDC Go	Ku_c69635_2786	2B	110037917
ACG	Attila x CDC Go	RAC875_c3302_1411	2B	110591001
ACG	Attila x CDC Go	wsnp_Ex_c5239_9272511	2B	110591598
ACG	Attila x CDC Go	Tdurum_contig62852_302	2B	111671357
ACG	Attila x CDC Go	Tdurum_contig62852_592	2B	111672284
ACG	Attila x CDC Go	Excalibur_c25430_183	2B	111672384
ACG	Attila x CDC Go	wsnp_Ex_rep_c67391_65971023	2B	111844973
ACG	Attila x CDC Go	BS00079213_51	2B	111845103
ACG	Attila x CDC Go	Tdurum_contig81323_291	2B	111845203
ACG	Attila x CDC Go	Tdurum_contig68806_537	2B	112187292
ACG	Attila x CDC Go	BS00103461_51	2B	112189267
ACG	Attila x CDC Go	Tdurum_contig7800_228	2B	112994017
ACG	Attila x CDC Go	BS00110319_51	2B	113314800
ACG	Attila x CDC Go	BS00110442_51	2B	113314900
ACG	Attila x CDC Go	Tdurum_contig82821_324	2B	113527573
ACG	Attila x CDC Go	Kukri_c67276_103	2B	113527657
ACG	Attila x CDC Go	Kukri_c67276_76	2B	113527684
ACG	Attila x CDC Go	Tdurum_contig81917_141	2B	113531189
ACG	Attila x CDC Go	Kukri_c4790_154	2B	113531349
ACG	Attila x CDC Go	BobWhite_s65298_124	2B	113619779
ACG	Attila x CDC Go	RAC875_c35438_474	2B	114558310
ACG	Attila x CDC Go	Kukri_c40637_223	2B	115850070
ACG	Attila x CDC Go	BS00021959_51	2B	118803106
ACG	Attila x CDC Go	Excalibur_c40056_59	2B	118839261
ACG	Attila x CDC Go	RAC875_c10656_632	2B	122020142
ACG	Attila x CDC Go	wsnp_BM140364B_Ta_2_3	2B	123339054
ACG	Attila x CDC Go	Kukri_c32247_293	2B	123578741
ACG	Attila x CDC Go	wsnp_Ra_c11493_18637928	2B	123928864
ACG	Attila x CDC Go	Tdurum_contig42214_1195	2B	124117280
ACG	Attila x CDC Go	RAC875_c21378_474	2B	124281907
ACG	Attila x CDC Go	wsnp_Ex_c31274_40086873	2B	125569655
ACG	Attila x CDC Go	wsnp_JD_c20720_18369335	2B	125569816
ACG	Attila x CDC Go	GENE-0767_62	2B	125571124
ACG	Attila x CDC Go	wsnp_Ku_c4042_7375053	2B	126229042
ACG	Attila x CDC Go	Ku_c4042_576	2B	126229945
ACG	Attila x CDC Go	TA001821-0411	2B	126573970
ACG	Attila x CDC Go	wsnp_Ex_c2430_4546479	2B	128523453
ACG	Attila x CDC Go	wsnp_BE497494B_Ta_2_1	2B	129294433
ACG	Attila x CDC Go	BobWhite_rep_c51373_453	2B	129297067
ACG	Attila x CDC Go	wsnp_Ex_rep_c68704_67559626	2B	129298076
ACG	Attila x CDC Go	wsnp_CAP11_c3947_1866837	2B	129300315
ACG	Attila x CDC Go	BS00003404_51	2B	129300465
ACG	Attila x CDC Go	wsnp_CAP11_c3947_1867089	2B	129300567
ACG	Attila x CDC Go	BS00022486_51	2B	129300717
ACG	Attila x CDC Go	Kukri_c46621_143	2B	129604858
ACG	Attila x CDC Go	wsnp_Ex_c20786_29875033	2B	129604935
ACG	Attila x CDC Go	wsnp_Ex_c20786_29874875	2B	129605217
ACG	Attila x CDC Go	Kukri_c2387_2011	2B	130191902
ACG	Attila x CDC Go	JD_c14855_506	2B	130192056
ACG	Attila x CDC Go	Ku_c2387_1855	2B	130192058
ACG	Attila x CDC Go	wsnp_Ex_c3614_6602465	2B	130192685
ACG	Attila x CDC Go	BS00014345_51	2B	130193858
ACG	Attila x CDC Go	RAC875_c34191_102	2B	130309037
ACG	Attila x CDC Go	RFL_Contig5257_137	2B	130310306
ACG	Attila x CDC Go	IAAV980	2B	130620194
ACG	Attila x CDC Go	wsnp_Ex_c12671_20140014	2B	130677889
ACG	Attila x CDC Go	wsnp_Ex_c42316_48926687	2B	130679388
ACG	Attila x CDC Go	BS00022969_51	2B	130983486
ACG	Attila x CDC Go	BS00014923_51	2B	134620844
ACG	Attila x CDC Go	RAC875_c52566_551	2B	134838804
ACG	Attila x CDC Go	Ra_c107358_279	2B	137535513
ACG	Attila x CDC Go	wsnp_Ex_c6537_11338763	2B	139430239
ACG	Attila x CDC Go	wsnp_CAP7_rep_c12606_5316797	2B	139432198
ACG	Attila x CDC Go	Kukri_c13884_74	2B	139441931
ACG	Attila x CDC Go	BS00022657_51	2B	140202523
ACG	Attila x CDC Go	Kukri_c60090_82	2B	140202656
ACG	Attila x CDC Go	wsnp_Ex_c7246_12443506	2B	140898377
ACG	Attila x CDC Go	wsnp_Ex_c30447_39360584	2B	140904346
ACG	Attila x CDC Go	Kukri_rep_c104676_265	2B	141060265
ACG	Attila x CDC Go	GENE-0644_42	2B	142879938
ACG	Attila x CDC Go	RAC875_c79857_301	2B	142887326
ACG	Attila x CDC Go	Jagger_c4412_265	2B	144306658
ACG	Attila x CDC Go	Tdurum_contig98206_211	2B	144306844
ACG	Attila x CDC Go	BS00098490_51	2B	144828681
ACG	Attila x CDC Go	Excalibur_c26042_260	2B	145970090
ACG	Attila x CDC Go	BobWhite_c48532_527	2B	146917875
ACG	Attila x CDC Go	wsnp_Ku_c11665_18999583	2B	146918025
ACG	Attila x CDC Go	wsnp_BE499478B_Ta_2_1	2B	147654988
ACG	Attila x CDC Go	wsnp_Ku_c28266_38201643	2B	147655381
ACG	Attila x CDC Go	wsnp_Ex_rep_c67257_65786614	2B	147656772
ACG	Attila x CDC Go	RAC875_c12191_77	2B	148607262
ACG	Attila x CDC Go	Kukri_c53318_204	2B	148607439
ACG	Attila x CDC Go	BS00022944_51	2B	148610010
ACG	Attila x CDC Go	Excalibur_c16798_281	2B	148679297
ACG	Attila x CDC Go	BS00022949_51	2B	148684814
ACG	Attila x CDC Go	BS00099361_51	2B	148684840
ACG	Attila x CDC Go	RFL_Contig1385_326	2B	149390102
ACG	Attila x CDC Go	RFL_Contig1385_1575	2B	149395425
ACG	Attila x CDC Go	BS00069627_51	2B	149470581
ACG	Attila x CDC Go	BS00022417_51	2B	150268761
ACG	Attila x CDC Go	GENE-4359_102	2B	152242748
ACG	Attila x CDC Go	wsnp_Ku_c4507_8157580	2B	152463801
ACG	Attila x CDC Go	wsnp_BF202681B_Ta_2_2	2B	154453160
ACG	Attila x CDC Go	wsnp_CAP8_c630_456418	2B	154477412
ACG	Attila x CDC Go	Excalibur_c41401_317	2B	154533563
ACG	Attila x CDC Go	Kukri_c9387_112	2B	154534147
ACG	Attila x CDC Go	Ra_c2110_1660	2B	154548795
ACG	Attila x CDC Go	Ra_c2110_805	2B	154550759
ACG	Attila x CDC Go	Ra_c2110_494	2B	154551662
ACG	Attila x CDC Go	RAC875_c2110_117	2B	154552039
ACG	Attila x CDC Go	Excalibur_c60347_56	2B	154712410
ACG	Attila x CDC Go	RAC875_c14105_66	2B	154713304
ACG	Attila x CDC Go	GENE-2904_476	2B	162249313
ACG	Attila x CDC Go	Kukri_c6973_344	2B	162249698
ACG	Attila x CDC Go	Tdurum_contig94521_738	2B	162269045
ACG	Attila x CDC Go	Excalibur_c15412_728	2B	162269426
ACG	Attila x CDC Go	BobWhite_c12605_222	2B	162269934
ACG	Attila x CDC Go	BS00040251_51	2B	162902918
ACG	Attila x CDC Go	Kukri_c15359_254	2B	164572055
ACG	Attila x CDC Go	Tdurum_contig76426_861	2B	164574512
ACG	Attila x CDC Go	GENE-1147_486	2B	165635697
ACG	Attila x CDC Go	RAC875_c1226_652	2B	165689008
ACG	Attila x CDC Go	wsnp_JD_c767_1143876	2B	165690518
ACG	Attila x CDC Go	BS00073426_51	2B	168185703
ACG	Attila x CDC Go	GENE-0724_612	2B	168883807
ACG	Attila x CDC Go	BS00070091_51	2B	171668398
ACG	Attila x CDC Go	BS00040959_51	2B	172041579
ACG	Attila x CDC Go	BS00035894_51	2B	172059949
ACG	Attila x CDC Go	GENE-0330_458	2B	172844864
ACG	Attila x CDC Go	wsnp_Ex_c62844_62315607	2B	172888242
ACG	Attila x CDC Go	wsnp_CAP11_rep_c9018_3888047	2B	173062919
ACG	Attila x CDC Go	wsnp_JD_c13359_13373795	2B	173062928
ACG	Attila x CDC Go	IACX2953	2B	173063088
ACG	Attila x CDC Go	BS00064626_51	2B	173065305
ACG	Attila x CDC Go	Kukri_c34353_821	2B	173451579
ACG	Attila x CDC Go	RAC875_c32503_134	2B	175586032
ACG	Attila x CDC Go	RAC875_c32503_241	2B	175586139
ACG	Attila x CDC Go	Kukri_c53629_239	2B	176719168
ACG	Attila x CDC Go	Kukri_c43440_601	2B	183539306
ACG	Attila x CDC Go	RAC875_c50245_540	2B	183717929
ACG	Attila x CDC Go	BobWhite_c10331_517	2B	184245427
ACG	Attila x CDC Go	tplb0026l14_266	2B	184247113
ACG	Attila x CDC Go	wsnp_JD_c1236_1789566	2B	185726344
ACG	Attila x CDC Go	Kukri_c64409_351	2B	187464389
ACG	Attila x CDC Go	BobWhite_c5820_169	2B	188604201
ACG	Attila x CDC Go	BS00011164_51	2B	188629333
ACG	Attila x CDC Go	IACX3325	2B	191370942
ACG	Attila x CDC Go	BS00092542_51	2B	192629739
ACG	Attila x CDC Go	BS00092541_51	2B	192629746
ACG	Attila x CDC Go	Kukri_c39230_362	2B	192634455
ACG	Attila x CDC Go	BS00037278_51	2B	192818634
ACG	Attila x CDC Go	BS00064851_51	2B	196969313
ACG	Attila x CDC Go	wsnp_CAP7_c2233_1085003	2B	198785276
ACG	Attila x CDC Go	IAAV1296	2B	198785421
ACG	Attila x CDC Go	wsnp_Ex_c14771_22883575	2B	199856614
ACG	Attila x CDC Go	Excalibur_c24033_1170	2B	199874355
ACG	Attila x CDC Go	wsnp_Ex_c38739_46196393	2B	200483393
ACG	Attila x CDC Go	wsnp_Ex_c38739_46195930	2B	200483856
ACG	Attila x CDC Go	wsnp_BF291736B_Ta_1_1	2B	200559044
ACG	Attila x CDC Go	RAC875_c12968_1526	2B	207109435
ACG	Attila x CDC Go	RAC875_c3691_1428	2B	208988179
ACG	Attila x CDC Go	RAC875_rep_c71760_57	2B	208988384
ACG	Attila x CDC Go	wsnp_CAP8_c1240_753371	2B	209847519
ACG	Attila x CDC Go	Excalibur_c15696_737	2B	210815902
ACG	Attila x CDC Go	Kukri_c32980_552	2B	210991788
ACG	Attila x CDC Go	Kukri_rep_c69267_496	2B	214179630
ACG	Attila x CDC Go	RAC875_c57901_354	2B	214435482
ACG	Attila x CDC Go	Excalibur_c90811_88	2B	216676942
ACG	Attila x CDC Go	wsnp_BE445278B_Ta_2_1	2B	217147963
ACG	Attila x CDC Go	wsnp_BE445278B_Ta_2_3	2B	217148029
ACG	Attila x CDC Go	wsnp_Ex_c7003_12065642	2B	218304352
ACG	Attila x CDC Go	wsnp_CAP11_c5474_2542512	2B	218694419
ACG	Attila x CDC Go	CAP8_c3982_23	2B	218694426
ACG	Attila x CDC Go	CAP7_c7349_21	2B	218694429
ACG	Attila x CDC Go	wsnp_CAP11_c5474_2542616	2B	218694451
ACG	Attila x CDC Go	wsnp_CAP7_rep_c7349_3284058	2B	218694452
ACG	Attila x CDC Go	CAP8_c5800_150	2B	218694528
ACG	Attila x CDC Go	wsnp_CAP11_c5240_2436441	2B	218694632
ACG	Attila x CDC Go	wsnp_CAP8_rep_c4147_2032009	2B	218694632
ACG	Attila x CDC Go	wsnp_CAP8_rep_c6230_2943068	2B	218694632
ACG	Attila x CDC Go	wsnp_Ex_c1873_3531947	2B	220621601
ACG	Attila x CDC Go	IAAV3528	2B	220623180
ACG	Attila x CDC Go	IACX712	2B	220823008
ACG	Attila x CDC Go	RFL_Contig356_812	2B	220985042
ACG	Attila x CDC Go	wsnp_Ex_c22946_32163010	2B	221293028
ACG	Attila x CDC Go	wsnp_Ku_rep_c73313_72887199	2B	221293625
ACG	Attila x CDC Go	wsnp_BG263521B_Ta_2_1	2B	221293708
ACG	Attila x CDC Go	RAC875_c20628_111	2B	222607440
ACG	Attila x CDC Go	IAAV6765	2B	222610759
ACG	Attila x CDC Go	Ex_c4328_1408	2B	222613183
ACG	Attila x CDC Go	wsnp_Ex_c4328_7801438	2B	222614140
ACG	Attila x CDC Go	wsnp_Ex_c4328_7801724	2B	222614426
ACG	Attila x CDC Go	Kukri_c8900_251	2B	222616598
ACG	Attila x CDC Go	wsnp_Ku_c33287_42805533	2B	222845221
ACG	Attila x CDC Go	Ra_c6700_406	2B	223219237
ACG	Attila x CDC Go	wsnp_Ex_c15089_23270614	2B	223219481
ACG	Attila x CDC Go	wsnp_RFL_Contig1418_565105	2B	223219542
ACG	Attila x CDC Go	Tdurum_contig8048_84	2B	223604301
ACG	Attila x CDC Go	wsnp_Ex_c22423_31615798	2B	223604451
ACG	Attila x CDC Go	Kukri_rep_c68124_672	2B	224469226
ACG	Attila x CDC Go	Tdurum_contig50509_805	2B	224473605
ACG	Attila x CDC Go	Kukri_rep_c107245_634	2B	233401275
ACG	Attila x CDC Go	Excalibur_c19344_137	2B	235030816
ACG	Attila x CDC Go	RAC875_c4203_382	2B	240272910
ACG	Attila x CDC Go	RAC875_c18463_156	2B	240840884
ACG	Attila x CDC Go	CAP7_c3814_303	2B	241190885
ACG	Attila x CDC Go	BS00066546_51	2B	241191002
ACG	Attila x CDC Go	Jagger_c1059_300	2B	241191320
ACG	Attila x CDC Go	BobWhite_rep_c57592_175	2B	241191469
ACG	Attila x CDC Go	CAP11_c2947_204	2B	241191652
ACG	Attila x CDC Go	Excalibur_c58566_284	2B	241473433
ACG	Attila x CDC Go	BobWhite_c5852_685	2B	242544810
ACG	Attila x CDC Go	BobWhite_c5852_103	2B	242545389
ACG	Attila x CDC Go	Kukri_c9507_95	2B	244217757
ACG	Attila x CDC Go	BS00111325_51	2B	245073492
ACG	Attila x CDC Go	BS00111324_51	2B	245073497
ACG	Attila x CDC Go	Tdurum_contig20589_247	2B	246916550
ACG	Attila x CDC Go	RAC875_c63112_460	2B	247598326
ACG	Attila x CDC Go	TA004199-0831	2B	247806096
ACG	Attila x CDC Go	Kukri_c22419_541	2B	247806125
ACG	Attila x CDC Go	tplb0040e02_1293	2B	248269058
ACG	Attila x CDC Go	Excalibur_c20647_643	2B	250763255
ACG	Attila x CDC Go	CAP12_c2565_239	2B	251724438
ACG	Attila x CDC Go	BS00030405_51	2B	252866694
ACG	Attila x CDC Go	BS00075410_51	2B	253058059
ACG	Attila x CDC Go	GENE-0968_155	2B	253614620
ACG	Attila x CDC Go	Ra_c25623_352	2B	324123474
ACG	Attila x CDC Go	Excalibur_c23932_916	2B	330221121
ACG	Attila x CDC Go	Excalibur_c29766_663	2B	330223914
ACG	Attila x CDC Go	Ra_c15365_530	2B	531289824
ACG	Attila x CDC Go	wsnp_CAP7_c1453_728076	2B	532195156
ACG	Attila x CDC Go	IAAV3893	2B	532195356
ACG	Attila x CDC Go	Ku_c6050_678	2B	537102387
ACG	Attila x CDC Go	Ra_c9190_1384	2B	537103142
ACG	Attila x CDC Go	RAC875_c57842_264	2B	537262127
ACG	Attila x CDC Go	Kukri_c9455_942	2B	537536797
ACG	Attila x CDC Go	RAC875_rep_c70837_62	2B	540071489
ACG	Attila x CDC Go	Kukri_c16024_1368	2B	540073604
ACG	Attila x CDC Go	wsnp_CAP11_c5554_2580044	2B	542808621
ACG	Attila x CDC Go	IAAV9070	2B	544596074
ACG	Attila x CDC Go	RFL_Contig2925_631	2B	544596182
ACG	Attila x CDC Go	Kukri_c15047_127	2B	546892299
ACG	Attila x CDC Go	BobWhite_c12649_113	2B	546892904
ACG	Attila x CDC Go	Kukri_c14138_764	2B	547223571
ACG	Attila x CDC Go	Excalibur_c419_65	2B	547414766
ACG	Attila x CDC Go	RAC875_c16393_1160	2B	547416429
ACG	Attila x CDC Go	RAC875_c30185_376	2B	547644643
ACG	Attila x CDC Go	Kukri_c35153_145	2B	547900259
ACG	Attila x CDC Go	wsnp_Ex_c8894_14858193	2B	548359705
ACG	Attila x CDC Go	wsnp_Ex_rep_c68386_67199155	2B	548363166
ACG	Attila x CDC Go	wsnp_Ku_c3780_6950286	2B	548363562
ACG	Attila x CDC Go	wsnp_Ex_c17700_26446810	2B	549040478
ACG	Attila x CDC Go	CAP11_c1476_128	2B	551626634
ACG	Attila x CDC Go	CAP12_c7987_137	2B	551629042
ACG	Attila x CDC Go	Excalibur_rep_c106939_325	2B	552208637
ACG	Attila x CDC Go	RAC875_c30053_167	2B	552210285
ACG	Attila x CDC Go	wsnp_Ex_c41558_48355943	2B	552664105
ACG	Attila x CDC Go	wsnp_Ku_rep_c68888_68067293	2B	552664236
ACG	Attila x CDC Go	Kukri_rep_c106008_725	2B	552666104
ACG	Attila x CDC Go	Kukri_rep_c106008_681	2B	552666148
ACG	Attila x CDC Go	wsnp_Ex_c41558_48356814	2B	552666151
ACG	Attila x CDC Go	wsnp_Ex_c41558_48356869	2B	552666206
ACG	Attila x CDC Go	wsnp_JD_c14405_14144807	2B	552666878
ACG	Attila x CDC Go	Kukri_c53402_251	2B	552667956
ACG	Attila x CDC Go	BS00009962_51	2B	553164527
ACG	Attila x CDC Go	RAC875_c67311_429	2B	553649149
ACG	Attila x CDC Go	BS00010745_51	2B	554208125
ACG	Attila x CDC Go	BS00010829_51	2B	554208132
ACG	Attila x CDC Go	IACX7505	2B	554208215
ACG	Attila x CDC Go	IACX6508	2B	554208240
ACG	Attila x CDC Go	RAC875_c29716_871	2B	554209387
ACG	Attila x CDC Go	Excalibur_c84741_99	2B	555098799
ACG	Attila x CDC Go	Tdurum_contig92604_368	2B	555098800
ACG	Attila x CDC Go	RFL_Contig4718_1269	2B	561533023
ACG	Attila x CDC Go	RFL_Contig4856_71	2B	593964471
ACG	Attila x CDC Go	BS00055427_51	2B	609647570
ACG	Attila x CDC Go	Kukri_rep_c80379_398	2B	615919309
ACG	Attila x CDC Go	RAC875_c31162_706	2B	615931857
ACG	Attila x CDC Go	Ra_c72477_2165	2B	615939845
ACG	Attila x CDC Go	Ku_c12037_482	2B	618769503
ACG	Attila x CDC Go	Ra_c14316_850	2B	620377225
ACG	Attila x CDC Go	wsnp_Ex_c54998_57670603	2B	624649259
ACG	Attila x CDC Go	RAC875_c7540_366	2B	624649320
ACG	Attila x CDC Go	RAC875_c26278_459	2B	624655886
ACG	Attila x CDC Go	RAC875_c66657_91	2B	624676791
ACG	Attila x CDC Go	Kukri_rep_c69169_334	2B	624690052
ACG	Attila x CDC Go	Ex_c69493_1208	2B	624860716
ACG	Attila x CDC Go	Ra_c108387_863	2B	627473574
ACG	Attila x CDC Go	RAC875_c12886_2359	2B	640762434
ACG	Attila x CDC Go	Excalibur_c30728_218	2B	644383758
ACG	Attila x CDC Go	BS00088489_51	2B	645410986
ACG	Attila x CDC Go	Tdurum_contig54925_225	2B	645411500
ACG	Attila x CDC Go	Ra_c4051_1010	2B	646098971
ACG	Attila x CDC Go	wsnp_Ex_c16425_24923685	2B	648158521
ACG	Attila x CDC Go	wsnp_Ex_c16425_24923837	2B	648158673
ACG	Attila x CDC Go	BobWhite_rep_c50458_213	2B	649804236
ACG	Attila x CDC Go	RAC875_rep_c80745_106	2B	651533889
ACG	Attila x CDC Go	wsnp_JD_c11975_12326445	2B	654811678
ACG	Attila x CDC Go	GENE-0675_104	2B	654958111
ACG	Attila x CDC Go	Ra_c68109_376	2B	654961639
ACG	Attila x CDC Go	IAAV7130	2B	665646566
ACG	Attila x CDC Go	Ppd-D1	2D	34000000
ACG	Attila x CDC Go	BS00073229_51	2D	67434279
ACG	Attila x CDC Go	RAC875_c45366_729	2D	67715978
ACG	Attila x CDC Go	BS00067757_51	2D	67986825
ACG	Attila x CDC Go	BS00078434_51	2D	68141717
ACG	Attila x CDC Go	GENE-0787_85	2D	69678822
ACG	Attila x CDC Go	BobWhite_c36072_272	2D	69874917
ACG	Attila x CDC Go	BS00067820_51	2D	70000802
ACG	Attila x CDC Go	Kukri_rep_c114322_506	2D	70410344
ACG	Attila x CDC Go	IAAV3173	2D	73636876
ACG	Attila x CDC Go	Excalibur_c2496_1752	2D	74192532
ACG	Attila x CDC Go	GENE-1172_825	2D	77377929
ACG	Attila x CDC Go	Excalibur_c15505_87	2D	77658735
ACG	Attila x CDC Go	RAC875_rep_c72220_143	2D	80941943
ACG	Attila x CDC Go	D_contig77859_59	2D	81071088
ACG	Attila x CDC Go	Kukri_c26576_329	2D	82356754
ACG	Attila x CDC Go	Kukri_c49670_857	2D	83659469
ACG	Attila x CDC Go	RAC875_c46007_340	2D	83666013
ACG	Attila x CDC Go	BS00109570_51	2D	84196114
ACG	Attila x CDC Go	Excalibur_c1472_179	2D	98874412
ACG	Attila x CDC Go	wsnp_Ra_rep_c116793_96612614	2D	175293940
ACG	Attila x CDC Go	Excalibur_c31302_230	2D	273174213
ACG	Attila x CDC Go	wsnp_Ex_c25311_34578436	2D	323014361
ACG	Attila x CDC Go	wsnp_RFL_Contig4134_4692458	2D	350800932
ACG	Attila x CDC Go	D_GB5Y7FA01EHPZX_186	2D	355555190
ACG	Attila x CDC Go	D_GBF1XID01B4GMC_392	2D	381283277
ACG	Attila x CDC Go	Excalibur_c24307_739	2D	457632751
ACG	Attila x CDC Go	RAC875_rep_c73531_335	2D	462143083
ACG	Attila x CDC Go	wsnp_Ex_c8303_14001708	2D	483824171
ACG	Attila x CDC Go	wsnp_Ex_rep_c66522_64795143	2D	555087626
ACG	Attila x CDC Go	RAC875_c17453_896	3A	1482746
ACG	Attila x CDC Go	Kukri_c64588_274	3A	1500290
ACG	Attila x CDC Go	RAC875_c67770_822	3A	1517019
ACG	Attila x CDC Go	BS00062673_51	3A	7236803
ACG	Attila x CDC Go	BS00027516_51	3A	7501291
ACG	Attila x CDC Go	BobWhite_rep_c64888_511	3A	7544217
ACG	Attila x CDC Go	Excalibur_rep_c107843_131	3A	7975594
ACG	Attila x CDC Go	BS00069773_51	3A	7981860
ACG	Attila x CDC Go	Kukri_rep_c89183_306	3A	8764629
ACG	Attila x CDC Go	BS00069355_51	3A	8938719
ACG	Attila x CDC Go	Excalibur_c9485_203	3A	8941167
ACG	Attila x CDC Go	Ex_c17993_470	3A	9684879
ACG	Attila x CDC Go	Excalibur_c10014_307	3A	9923156
ACG	Attila x CDC Go	Excalibur_c60530_113	3A	10740801
ACG	Attila x CDC Go	BobWhite_rep_c49374_348	3A	11531245
ACG	Attila x CDC Go	BobWhite_rep_c49419_92	3A	11589496
ACG	Attila x CDC Go	BS00022798_51	3A	12113208
ACG	Attila x CDC Go	BobWhite_c5461_338	3A	12113606
ACG	Attila x CDC Go	BS00093975_51	3A	12113982
ACG	Attila x CDC Go	RAC875_c77648_367	3A	12417056
ACG	Attila x CDC Go	BS00048489_51	3A	12436683
ACG	Attila x CDC Go	Kukri_c15388_692	3A	12503078
ACG	Attila x CDC Go	Kukri_c15388_731	3A	12503101
ACG	Attila x CDC Go	Kukri_c53085_574	3A	12504224
ACG	Attila x CDC Go	BS00004149_51	3A	12663039
ACG	Attila x CDC Go	wsnp_Ex_c2573_4788116	3A	12960963
ACG	Attila x CDC Go	CAP11_c570_73	3A	12989768
ACG	Attila x CDC Go	BS00084661_51	3A	12989779
ACG	Attila x CDC Go	BS00022279_51	3A	12991610
ACG	Attila x CDC Go	BS00110921_51	3A	12991730
ACG	Attila x CDC Go	BS00022347_51	3A	13016291
ACG	Attila x CDC Go	RAC875_rep_c107888_617	3A	13152104
ACG	Attila x CDC Go	Ku_c17560_162	3A	13157304
ACG	Attila x CDC Go	Ku_c17560_146	3A	13157320
ACG	Attila x CDC Go	Ku_c17560_91	3A	13157375
ACG	Attila x CDC Go	BS00073063_51	3A	13174351
ACG	Attila x CDC Go	BS00073062_51	3A	13174353
ACG	Attila x CDC Go	BS00088987_51	3A	13212139
ACG	Attila x CDC Go	RAC875_c787_395	3A	13214114
ACG	Attila x CDC Go	wsnp_Ex_c23633_32868822	3A	13214407
ACG	Attila x CDC Go	BS00004158_51	3A	13530728
ACG	Attila x CDC Go	BS00104401_51	3A	13581305
ACG	Attila x CDC Go	BobWhite_c23392_496	3A	13799522
ACG	Attila x CDC Go	Excalibur_rep_c109112_430	3A	13805521
ACG	Attila x CDC Go	Excalibur_c25195_387	3A	13858008
ACG	Attila x CDC Go	BobWhite_c2570_682	3A	14041808
ACG	Attila x CDC Go	Kukri_rep_c84820_251	3A	14042191
ACG	Attila x CDC Go	wsnp_Ex_c22683_31887799	3A	14203429
ACG	Attila x CDC Go	Kukri_c3982_192	3A	14204700
ACG	Attila x CDC Go	Excalibur_c74666_291	3A	14211304
ACG	Attila x CDC Go	RFL_Contig2582_455	3A	14340044
ACG	Attila x CDC Go	BS00101363_51	3A	14345871
ACG	Attila x CDC Go	Excalibur_c11505_155	3A	15144425
ACG	Attila x CDC Go	RAC875_c20134_535	3A	15144942
ACG	Attila x CDC Go	Excalibur_c92401_157	3A	15381805
ACG	Attila x CDC Go	CAP11_c6193_232	3A	15382840
ACG	Attila x CDC Go	BS00064422_51	3A	17351806
ACG	Attila x CDC Go	RAC875_c371_251	3A	18123184
ACG	Attila x CDC Go	Ra_c6118_450	3A	20136053
ACG	Attila x CDC Go	Ra_c6118_350	3A	20136153
ACG	Attila x CDC Go	wsnp_Ra_c9738_16173810	3A	24294040
ACG	Attila x CDC Go	Excalibur_c4548_2697	3A	24294190
ACG	Attila x CDC Go	wsnp_Ra_c9738_16174002	3A	24294232
ACG	Attila x CDC Go	Excalibur_c4548_2505	3A	24294382
ACG	Attila x CDC Go	wsnp_Ex_c4548_8166555	3A	24295914
ACG	Attila x CDC Go	BobWhite_c9249_564	3A	24474747
ACG	Attila x CDC Go	wsnp_Ex_c8409_14170476	3A	25237016
ACG	Attila x CDC Go	CAP8_c665_242	3A	25392894
ACG	Attila x CDC Go	wsnp_Ex_c55051_57706127	3A	25988167
ACG	Attila x CDC Go	wsnp_Ex_c8240_13914674	3A	25988599
ACG	Attila x CDC Go	wsnp_Ex_rep_c102110_87348288	3A	25989201
ACG	Attila x CDC Go	BS00057444_51	3A	26015906
ACG	Attila x CDC Go	Excalibur_c98205_83	3A	26120705
ACG	Attila x CDC Go	BobWhite_s67516_159	3A	26557029
ACG	Attila x CDC Go	BS00049032_51	3A	26571205
ACG	Attila x CDC Go	BS00067499_51	3A	42491688
ACG	Attila x CDC Go	BS00022586_51	3A	42897704
ACG	Attila x CDC Go	BS00086247_51	3A	42897972
ACG	Attila x CDC Go	TA015264-0958	3A	44481853
ACG	Attila x CDC Go	GENE-1533_226	3A	45850618
ACG	Attila x CDC Go	Ku_c18096_552	3A	45850631
ACG	Attila x CDC Go	wsnp_Ex_rep_c69816_68774416	3A	45851027
ACG	Attila x CDC Go	wsnp_Ex_c33765_42199371	3A	45855823
ACG	Attila x CDC Go	wsnp_Ex_c4094_7399975	3A	46557503
ACG	Attila x CDC Go	RFL_Contig4946_315	3A	46566187
ACG	Attila x CDC Go	RAC875_c14060_1935	3A	47381962
ACG	Attila x CDC Go	RAC875_c14060_1797	3A	47382100
ACG	Attila x CDC Go	Tdurum_contig12371_248	3A	48208320
ACG	Attila x CDC Go	Tdurum_contig59358_392	3A	52123649
ACG	Attila x CDC Go	RAC875_c64107_404	3A	52127444
ACG	Attila x CDC Go	Tdurum_contig74920_757	3A	52127544
ACG	Attila x CDC Go	Excalibur_c6264_249	3A	53337565
ACG	Attila x CDC Go	Excalibur_c6264_1054	3A	53480146
ACG	Attila x CDC Go	CAP8_rep_c3652_80	3A	53850404
ACG	Attila x CDC Go	GENE-1674_631	3A	53857418
ACG	Attila x CDC Go	Kukri_c3673_2442	3A	53865769
ACG	Attila x CDC Go	Kukri_c14029_117	3A	53867289
ACG	Attila x CDC Go	Kukri_c10511_94	3A	53868279
ACG	Attila x CDC Go	Kukri_c62467_362	3A	53868933
ACG	Attila x CDC Go	CAP8_rep_c6382_237	3A	54119548
ACG	Attila x CDC Go	RAC875_c45016_79	3A	54124602
ACG	Attila x CDC Go	Kukri_rep_c73936_154	3A	54125823
ACG	Attila x CDC Go	BobWhite_c17852_511	3A	54956181
ACG	Attila x CDC Go	BobWhite_c9704_273	3A	55172368
ACG	Attila x CDC Go	RAC875_c43816_91	3A	55232824
ACG	Attila x CDC Go	Excalibur_c1905_1117	3A	55233373
ACG	Attila x CDC Go	Excalibur_c9000_209	3A	55330431
ACG	Attila x CDC Go	RAC875_c10286_1247	3A	55339078
ACG	Attila x CDC Go	JG_c3077_225	3A	55379393
ACG	Attila x CDC Go	RAC875_c2292_647	3A	56562704
ACG	Attila x CDC Go	RAC875_c2292_402	3A	56563096
ACG	Attila x CDC Go	Excalibur_c24123_1597	3A	56643312
ACG	Attila x CDC Go	BS00021694_51	3A	56818253
ACG	Attila x CDC Go	BS00094366_51	3A	56818704
ACG	Attila x CDC Go	IAAV4780	3A	527204593
ACG	Attila x CDC Go	Excalibur_c49743_97	3A	688672607
ACG	Attila x CDC Go	GENE-0477_241	3A	688708341
ACG	Attila x CDC Go	BS00036168_51	3A	688709273
ACG	Attila x CDC Go	Excalibur_rep_c110501_525	3A	688709462
ACG	Attila x CDC Go	wsnp_CAP12_c15_9559	3A	688763805
ACG	Attila x CDC Go	wsnp_CAP11_c68_106078	3A	688763853
ACG	Attila x CDC Go	wsnp_BG262734A_Ta_2_7	3A	688764533
ACG	Attila x CDC Go	wsnp_BG262734A_Ta_2_3	3A	688764995
ACG	Attila x CDC Go	RFL_Contig4282_1420	3A	688770622
ACG	Attila x CDC Go	BS00049978_51	3A	688779416
ACG	Attila x CDC Go	BS00049977_51	3A	688779417
ACG	Attila x CDC Go	wsnp_Ex_c15475_23757972	3A	688779771
ACG	Attila x CDC Go	wsnp_BE495175A_Ta_1_1	3A	695558933
ACG	Attila x CDC Go	BobWhite_c62252_472	3A	695585256
ACG	Attila x CDC Go	BS00091887_51	3A	695780575
ACG	Attila x CDC Go	IACX6065	3A	695780590
ACG	Attila x CDC Go	BS00003935_51	3A	695780700
ACG	Attila x CDC Go	Kukri_c49927_151	3A	697294537
ACG	Attila x CDC Go	RAC875_c15970_89	3A	700418151
ACG	Attila x CDC Go	Excalibur_c96921_206	3A	700710518
ACG	Attila x CDC Go	Excalibur_c81897_420	3A	711361186
ACG	Attila x CDC Go	Excalibur_c3969_713	3A	711397140
ACG	Attila x CDC Go	Excalibur_c3969_1208	3A	711397635
ACG	Attila x CDC Go	BS00076772_51	3A	711766774
ACG	Attila x CDC Go	RAC875_c52195_324	3A	711967467
ACG	Attila x CDC Go	BS00076751_51	3A	718311786
ACG	Attila x CDC Go	BobWhite_c12428_371	3A	718557199
ACG	Attila x CDC Go	BS00065673_51	3A	722305942
ACG	Attila x CDC Go	Kukri_c25871_124	3A	722785202
ACG	Attila x CDC Go	wsnp_Ra_c27517_37034553	3A	722850044
ACG	Attila x CDC Go	BS00077819_51	3A	722854964
ACG	Attila x CDC Go	wsnp_BE604885A_Ta_2_1	3A	724759469
ACG	Attila x CDC Go	BS00030652_51	3A	724792816
ACG	Attila x CDC Go	CAP8_c3568_256	3A	724938221
ACG	Attila x CDC Go	RAC875_c24982_202	3A	725056384
ACG	Attila x CDC Go	BS00093889_51	3A	725056729
ACG	Attila x CDC Go	RAC875_rep_c109228_400	3A	727819563
ACG	Attila x CDC Go	Ra_c7114_619	3A	728198643
ACG	Attila x CDC Go	Kukri_c12212_182	3A	730361171
ACG	Attila x CDC Go	Ku_c26872_269	3A	730539839
ACG	Attila x CDC Go	BS00099978_51	3A	731254807
ACG	Attila x CDC Go	BS00022968_51	3A	731255605
ACG	Attila x CDC Go	BS00099980_51	3A	731255648
ACG	Attila x CDC Go	RFL_Contig5153_958	3A	732663079
ACG	Attila x CDC Go	BS00022419_51	3A	732897928
ACG	Attila x CDC Go	BS00059618_51	3A	733133865
ACG	Attila x CDC Go	BS00097939_51	3A	733334237
ACG	Attila x CDC Go	wsnp_Ex_rep_c104125_88923836	3A	733349762
ACG	Attila x CDC Go	Kukri_c2273_365	3A	733352955
ACG	Attila x CDC Go	TA006156-0624	3A	733590540
ACG	Attila x CDC Go	wsnp_Ex_c361_708927	3A	733762560
ACG	Attila x CDC Go	Excalibur_c64013_68	3A	733762636
ACG	Attila x CDC Go	RAC875_c61934_186	3A	735314721
ACG	Attila x CDC Go	Jagger_c7131_109	3A	735327748
ACG	Attila x CDC Go	BS00064692_51	3A	737283360
ACG	Attila x CDC Go	BS00057524_51	3A	737284125
ACG	Attila x CDC Go	BS00057523_51	3A	737284210
ACG	Attila x CDC Go	CAP7_c915_121	3A	737952205
ACG	Attila x CDC Go	RFL_Contig3626_521	3B	240199
ACG	Attila x CDC Go	Tdurum_contig50326_645	3B	858543
ACG	Attila x CDC Go	CAP12_rep_c3868_270	3B	859459
ACG	Attila x CDC Go	BS00022986_51	3B	2280230
ACG	Attila x CDC Go	BS00094406_51	3B	2641166
ACG	Attila x CDC Go	RFL_Contig3008_1342	3B	4164500
ACG	Attila x CDC Go	BS00001335_51	3B	4167105
ACG	Attila x CDC Go	Tdurum_contig49804_392	3B	4167205
ACG	Attila x CDC Go	Tdurum_contig84762_258	3B	4644428
ACG	Attila x CDC Go	Tdurum_contig84762_189	3B	4644497
ACG	Attila x CDC Go	Ra_c309_732	3B	4895153
ACG	Attila x CDC Go	wsnp_Ra_c41135_48426638	3B	4898002
ACG	Attila x CDC Go	Excalibur_c20277_483	3B	5712010
ACG	Attila x CDC Go	Tdurum_contig12899_347	3B	5712122
ACG	Attila x CDC Go	Tdurum_contig12899_342	3B	5712127
ACG	Attila x CDC Go	IAAV6644	3B	5712141
ACG	Attila x CDC Go	Tdurum_contig12899_289	3B	5712180
ACG	Attila x CDC Go	BS00058861_51	3B	5800809
ACG	Attila x CDC Go	Tdurum_contig11192_373	3B	5801553
ACG	Attila x CDC Go	Ex_c4578_544	3B	5801696
ACG	Attila x CDC Go	Tdurum_contig11192_139	3B	5801787
ACG	Attila x CDC Go	Tdurum_contig11192_130	3B	5801796
ACG	Attila x CDC Go	wsnp_Ku_c12698_20441325	3B	5801928
ACG	Attila x CDC Go	TA006079-0893	3B	6022453
ACG	Attila x CDC Go	wsnp_Ex_c8360_14085858	3B	6086389
ACG	Attila x CDC Go	Excalibur_c94546_61	3B	6311484
ACG	Attila x CDC Go	BS00041764_51	3B	6311902
ACG	Attila x CDC Go	BobWhite_c54480_387	3B	6353772
ACG	Attila x CDC Go	BobWhite_c27287_232	3B	6374399
ACG	Attila x CDC Go	BS00087757_51	3B	6383599
ACG	Attila x CDC Go	Tdurum_contig9514_807	3B	6383801
ACG	Attila x CDC Go	Jagger_c8905_84	3B	6383855
ACG	Attila x CDC Go	BobWhite_c2453_282	3B	6385512
ACG	Attila x CDC Go	Kukri_c3773_1450	3B	6434094
ACG	Attila x CDC Go	Tdurum_contig34149_219	3B	6526015
ACG	Attila x CDC Go	RAC875_rep_c118986_60	3B	6529018
ACG	Attila x CDC Go	BS00063985_51	3B	6681720
ACG	Attila x CDC Go	BS00102648_51	3B	6692629
ACG	Attila x CDC Go	BS00102646_51	3B	6693980
ACG	Attila x CDC Go	Ra_c16527_465	3B	6805672
ACG	Attila x CDC Go	wsnp_Ex_c2723_5047696	3B	6815578
ACG	Attila x CDC Go	BS00019919_51	3B	19097211
ACG	Attila x CDC Go	RFL_Contig4531_1195	3B	19097449
ACG	Attila x CDC Go	Tdurum_contig35799_208	3B	19294493
ACG	Attila x CDC Go	Tdurum_contig17943_547	3B	19294972
ACG	Attila x CDC Go	Excalibur_c41820_354	3B	19491216
ACG	Attila x CDC Go	BobWhite_c27352_145	3B	20511469
ACG	Attila x CDC Go	Ku_c35453_498	3B	20511827
ACG	Attila x CDC Go	Ku_c663_1896	3B	20514123
ACG	Attila x CDC Go	wsnp_Ra_c18153_27161629	3B	20514728
ACG	Attila x CDC Go	wsnp_BE497169B_Ta_2_2	3B	21585511
ACG	Attila x CDC Go	Excalibur_c9206_836	3B	21986281
ACG	Attila x CDC Go	Excalibur_rep_c104498_194	3B	21987708
ACG	Attila x CDC Go	Excalibur_c46345_100	3B	22002814
ACG	Attila x CDC Go	wsnp_Ex_c19993_29024127	3B	22615787
ACG	Attila x CDC Go	Excalibur_c25566_423	3B	23084052
ACG	Attila x CDC Go	Excalibur_c25566_1000	3B	23087039
ACG	Attila x CDC Go	wsnp_Ra_c16264_24873670	3B	23293218
ACG	Attila x CDC Go	Kukri_c96747_274	3B	31125180
ACG	Attila x CDC Go	wsnp_Ku_c663_1368085	3B	32354274
ACG	Attila x CDC Go	wsnp_Ex_c3005_5548573	3B	32355280
ACG	Attila x CDC Go	JD_c6012_1567	3B	32355399
ACG	Attila x CDC Go	BobWhite_s64174_52	3B	232142126
ACG	Attila x CDC Go	RAC875_c32864_205	3B	837552457
ACG	Attila x CDC Go	Tdurum_contig10458_460	3B	837589338
ACG	Attila x CDC Go	RAC875_c2106_882	3B	840940519
ACG	Attila x CDC Go	BS00104177_51	3B	840940900
ACG	Attila x CDC Go	Kukri_rep_c114164_106	3B	841363331
ACG	Attila x CDC Go	Kukri_c49220_167	3B	841363499
ACG	Attila x CDC Go	RAC875_c33083_451	3B	841576606
ACG	Attila x CDC Go	RAC875_c58399_104	3B	841754176
ACG	Attila x CDC Go	GENE-1618_780	3B	841971251
ACG	Attila x CDC Go	BS00071108_51	3B	844717793
ACG	Attila x CDC Go	Kukri_c48601_98	3B	845051157
ACG	Attila x CDC Go	BobWhite_rep_c50492_500	3B	847166478
ACG	Attila x CDC Go	Excalibur_c6906_2385	3B	847804997
ACG	Attila x CDC Go	IAAV1595	3B	847814062
ACG	Attila x CDC Go	Kukri_c32139_2473	3B	847816269
ACG	Attila x CDC Go	Tdurum_contig11114_335	3B	851720607
ACG	Attila x CDC Go	Tdurum_contig10408_1548	3B	851724030
ACG	Attila x CDC Go	BobWhite_c7260_197	4A	40231395
ACG	Attila x CDC Go	Excalibur_c13276_1322	4A	40390933
ACG	Attila x CDC Go	wsnp_Ex_c55245_57821389	4A	40825522
ACG	Attila x CDC Go	BS00011173_51	4A	40825599
ACG	Attila x CDC Go	BobWhite_c7235_365	4A	40826205
ACG	Attila x CDC Go	wsnp_Ex_c6320_11003498	4A	41893764
ACG	Attila x CDC Go	BS00040668_51	4A	43167010
ACG	Attila x CDC Go	Tdurum_contig9906_89	4A	45123140
ACG	Attila x CDC Go	Kukri_c6199_1183	4A	60342553
ACG	Attila x CDC Go	RAC875_c31051_490	4A	60342891
ACG	Attila x CDC Go	RFL_Contig1053_65	4A	68459336
ACG	Attila x CDC Go	RAC875_rep_c74695_101	4A	164341920
ACG	Attila x CDC Go	RAC875_rep_c73827_306	4A	164342112
ACG	Attila x CDC Go	RAC875_rep_c77874_269	4A	164344380
ACG	Attila x CDC Go	wsnp_Ra_rep_c107017_90667618	4A	165451076
ACG	Attila x CDC Go	wsnp_Ex_rep_c66930_65358529	4A	288362787
ACG	Attila x CDC Go	Excalibur_c4283_201	4A	290413709
ACG	Attila x CDC Go	wsnp_Ex_c42406_48991013	4A	324308124
ACG	Attila x CDC Go	RFL_Contig5998_745	4A	464656052
ACG	Attila x CDC Go	wsnp_Ex_c5979_10480527	4A	466403434
ACG	Attila x CDC Go	wsnp_Ex_rep_c70327_69270561	4A	488149742
ACG	Attila x CDC Go	Ra_c45147_1600	4A	491919137
ACG	Attila x CDC Go	IAAV6309	4A	491919212
ACG	Attila x CDC Go	RAC875_c42756_168	4A	494819809
ACG	Attila x CDC Go	RAC875_c37611_302	4A	499360665
ACG	Attila x CDC Go	wsnp_Ex_c13091_20706489	4A	499360815
ACG	Attila x CDC Go	wsnp_Ex_c3463_6348659	4A	502231071
ACG	Attila x CDC Go	wsnp_Ex_c3463_6348808	4A	502231178
ACG	Attila x CDC Go	wsnp_Ex_rep_c101826_87124211	4A	504788356
ACG	Attila x CDC Go	wsnp_BE398523A_Ta_2_1	4A	511488890
ACG	Attila x CDC Go	wsnp_Ex_c11663_18779609	4A	513677012
ACG	Attila x CDC Go	Ra_c30013_483	4A	518249975
ACG	Attila x CDC Go	wsnp_Ex_c13623_21404172	4A	520154819
ACG	Attila x CDC Go	Kukri_c13991_655	4A	520640979
ACG	Attila x CDC Go	wsnp_Ex_c12_21212	4A	520656947
ACG	Attila x CDC Go	CAP12_c5519_132	4A	520692177
ACG	Attila x CDC Go	wsnp_Ku_c5979_10559245	4A	521234072
ACG	Attila x CDC Go	wsnp_Ex_c2266_4247520	4A	521989999
ACG	Attila x CDC Go	IAAV1461	4A	524189644
ACG	Attila x CDC Go	wsnp_Ex_c30876_39741201	4A	526070731
ACG	Attila x CDC Go	wsnp_Ku_c48043_54334230	4A	526966626
ACG	Attila x CDC Go	Kukri_c27037_112	4A	529972769
ACG	Attila x CDC Go	Kukri_c9578_2045	4A	530110361
ACG	Attila x CDC Go	RAC875_c5394_1052	4A	530275794
ACG	Attila x CDC Go	wsnp_Ex_c8092_13695482	4A	530276181
ACG	Attila x CDC Go	wsnp_Ex_c5492_9691241	4A	530417853
ACG	Attila x CDC Go	wsnp_Ex_c5492_9691880	4A	530418492
ACG	Attila x CDC Go	wsnp_Ex_c9464_15689857	4A	530708462
ACG	Attila x CDC Go	wsnp_Ex_c58286_59646499	4A	530710373
ACG	Attila x CDC Go	wsnp_Ku_c10224_16965872	4A	532468257
ACG	Attila x CDC Go	wsnp_Ra_c33762_42584098	4A	533256349
ACG	Attila x CDC Go	Kukri_c74651_223	4A	533256470
ACG	Attila x CDC Go	Excalibur_c31814_298	4A	533804540
ACG	Attila x CDC Go	IAAV7636	4A	534445068
ACG	Attila x CDC Go	IAAV6223	4A	534447726
ACG	Attila x CDC Go	Kukri_c13991_279	4A	535832711
ACG	Attila x CDC Go	Kukri_rep_c94421_94	4A	535833199
ACG	Attila x CDC Go	tplb0024j12_840	4A	536599564
ACG	Attila x CDC Go	tplb0022j01_1046	4A	536957884
ACG	Attila x CDC Go	Excalibur_c18575_310	4A	537208841
ACG	Attila x CDC Go	IAAV7376	4A	537484735
ACG	Attila x CDC Go	Kukri_c39882_203	4A	537485129
ACG	Attila x CDC Go	wsnp_Ex_c10886_17694220	4A	538288505
ACG	Attila x CDC Go	BS00103813_51	4A	540332482
ACG	Attila x CDC Go	IAAV125	4A	540332689
ACG	Attila x CDC Go	Kukri_c48385_121	4A	540332746
ACG	Attila x CDC Go	wsnp_Ex_c56880_58824784	4A	540353487
ACG	Attila x CDC Go	Kukri_c2634_487	4A	540353637
ACG	Attila x CDC Go	Excalibur_c32366_122	4A	540354719
ACG	Attila x CDC Go	Ex_c23792_486	4A	541019508
ACG	Attila x CDC Go	Kukri_c48199_102	4A	542713624
ACG	Attila x CDC Go	wsnp_Ex_c1373_2628597	4A	554497587
ACG	Attila x CDC Go	RAC875_rep_c107210_217	4A	561411642
ACG	Attila x CDC Go	wsnp_Ex_rep_c70578_69495303	4A	561411851
ACG	Attila x CDC Go	wsnp_Ex_c9035_15054913	4A	561413766
ACG	Attila x CDC Go	BS00034174_51	4A	561415280
ACG	Attila x CDC Go	wsnp_Ex_c7528_12868250	4A	561460207
ACG	Attila x CDC Go	RAC875_c4629_1344	4A	564697605
ACG	Attila x CDC Go	BobWhite_c10082_241	4A	569214891
ACG	Attila x CDC Go	GENE-2947_175	4A	569216356
ACG	Attila x CDC Go	GENE-2947_357	4A	569216534
ACG	Attila x CDC Go	wsnp_Ex_c13615_21393511	4A	569219219
ACG	Attila x CDC Go	CAP11_c315_247	4A	569219369
ACG	Attila x CDC Go	wsnp_RFL_Contig25_2082245	4A	569219396
ACG	Attila x CDC Go	BobWhite_c13322_215	4A	572809494
ACG	Attila x CDC Go	wsnp_Ex_rep_c101638_86971861	4A	572809644
ACG	Attila x CDC Go	RAC875_rep_c97967_340	4A	573468629
ACG	Attila x CDC Go	wsnp_Ex_c17361_26054611	4A	573927036
ACG	Attila x CDC Go	wsnp_Ex_c1563_2986030	4A	573946059
ACG	Attila x CDC Go	wsnp_Ex_c1563_2987002	4A	573947254
ACG	Attila x CDC Go	wsnp_Ex_rep_c66600_64897324	4A	573950377
ACG	Attila x CDC Go	BS00023522_51	4A	575476951
ACG	Attila x CDC Go	wsnp_Ex_c23248_32488251	4A	575610204
ACG	Attila x CDC Go	wsnp_Ex_c23248_32488191	4A	575610264
ACG	Attila x CDC Go	GENE-3043_289	4A	575610435
ACG	Attila x CDC Go	GENE-3043_279	4A	575610445
ACG	Attila x CDC Go	IAAV1476	4A	575955305
ACG	Attila x CDC Go	Ex_c67622_392	4A	580122900
ACG	Attila x CDC Go	Excalibur_c38000_595	4A	580130273
ACG	Attila x CDC Go	Kukri_c89772_150	4A	580237257
ACG	Attila x CDC Go	wsnp_Ex_c7335_12579818	4A	580377111
ACG	Attila x CDC Go	CAP8_c2527_228	4A	580656713
ACG	Attila x CDC Go	wsnp_Ex_c2403_4502745	4A	580657785
ACG	Attila x CDC Go	wsnp_BF474615A_Ta_1_1	4A	580774746
ACG	Attila x CDC Go	wsnp_BG604678A_Ta_1_2	4A	580775023
ACG	Attila x CDC Go	wsnp_BF474615A_Ta_1_4	4A	580775078
ACG	Attila x CDC Go	Kukri_c2760_804	4A	580849141
ACG	Attila x CDC Go	wsnp_Ex_rep_c97236_84366722	4A	581433490
ACG	Attila x CDC Go	BobWhite_c4048_247	4A	582633403
ACG	Attila x CDC Go	wsnp_Ex_c12933_20488438	4A	582636590
ACG	Attila x CDC Go	Jagger_c2057_97	4A	582637757
ACG	Attila x CDC Go	BobWhite_c4931_170	4A	582786402
ACG	Attila x CDC Go	BobWhite_c4931_62	4A	582786510
ACG	Attila x CDC Go	Excalibur_c65185_665	4A	582815626
ACG	Attila x CDC Go	BS00010339_51	4A	582823585
ACG	Attila x CDC Go	IACX8919	4A	582823660
ACG	Attila x CDC Go	BobWhite_c4089_73	4A	582839265
ACG	Attila x CDC Go	wsnp_RFL_Contig1910_1074716	4A	582839365
ACG	Attila x CDC Go	wsnp_Ex_c829_1621908	4A	582839414
ACG	Attila x CDC Go	Ex_c829_634	4A	582840459
ACG	Attila x CDC Go	wsnp_Ex_c829_1620563	4A	582840839
ACG	Attila x CDC Go	wsnp_Ex_c829_1620518	4A	582840884
ACG	Attila x CDC Go	Kukri_c29625_198	4A	582845410
ACG	Attila x CDC Go	wsnp_BE404977A_Ta_1_1	4A	582936705
ACG	Attila x CDC Go	BobWhite_c3266_501	4A	582994105
ACG	Attila x CDC Go	wsnp_Ex_c7899_13416443	4A	582994162
ACG	Attila x CDC Go	wsnp_Ex_c7899_13416350	4A	582994255
ACG	Attila x CDC Go	wsnp_Ex_c39021_46412977	4A	583143387
ACG	Attila x CDC Go	IAAV1558	4A	583145768
ACG	Attila x CDC Go	Ex_c53906_569	4A	583146008
ACG	Attila x CDC Go	CAP11_c5598_321	4A	583394661
ACG	Attila x CDC Go	wsnp_BE442666A_Ta_2_1	4A	583566319
ACG	Attila x CDC Go	Excalibur_c32735_603	4A	583668896
ACG	Attila x CDC Go	Excalibur_c96303_224	4A	583681274
ACG	Attila x CDC Go	RAC875_c37840_704	4A	584313373
ACG	Attila x CDC Go	Kukri_rep_c69389_1215	4A	588430801
ACG	Attila x CDC Go	wsnp_Ex_rep_c67054_65517671	4A	588430951
ACG	Attila x CDC Go	Jagger_rep_c10288_53	4A	588951820
ACG	Attila x CDC Go	TA005643-0627	4A	589821123
ACG	Attila x CDC Go	BS00012146_51	4A	591932782
ACG	Attila x CDC Go	IAAV8947	4A	591932967
ACG	Attila x CDC Go	IAAV4351	4A	593020779
ACG	Attila x CDC Go	wsnp_Ku_rep_c68565_67614479	4A	593024467
ACG	Attila x CDC Go	BobWhite_rep_c50869_1676	4A	593027357
ACG	Attila x CDC Go	BS00041735_51	4A	593092267
ACG	Attila x CDC Go	wsnp_Ku_c1205_2398925	4A	596689941
ACG	Attila x CDC Go	BS00023031_51	4A	597111579
ACG	Attila x CDC Go	BobWhite_c9660_938	4A	597266384
ACG	Attila x CDC Go	BobWhite_c15697_675	4A	597387734
ACG	Attila x CDC Go	RAC875_c12500_1274	4A	597388300
ACG	Attila x CDC Go	Jagger_c5501_110	4A	614001884
ACG	Attila x CDC Go	wsnp_JD_c38619_27992279	4A	614046482
ACG	Attila x CDC Go	wsnp_Ex_c612_1213451	4A	614046855
ACG	Attila x CDC Go	Excalibur_c30378_673	4A	614262094
ACG	Attila x CDC Go	RAC875_c11524_553	4A	614759814
ACG	Attila x CDC Go	BobWhite_c15406_510	4A	615126957
ACG	Attila x CDC Go	RAC875_c34231_812	4A	615127370
ACG	Attila x CDC Go	BS00108849_51	4A	616106668
ACG	Attila x CDC Go	wsnp_Ex_c41074_47987860	4A	616764022
ACG	Attila x CDC Go	BS00065444_51	4A	620452033
ACG	Attila x CDC Go	Kukri_c6224_492	4A	620475713
ACG	Attila x CDC Go	JD_c4438_839	4A	621248846
ACG	Attila x CDC Go	RAC875_c961_341	4A	621250001
ACG	Attila x CDC Go	BobWhite_c20282_164	4A	621298102
ACG	Attila x CDC Go	Excalibur_rep_c74900_73	4A	624530849
ACG	Attila x CDC Go	Excalibur_c76268_300	4A	624695788
ACG	Attila x CDC Go	Tdurum_contig47858_908	4A	624700877
ACG	Attila x CDC Go	Kukri_c77040_87	4A	625309395
ACG	Attila x CDC Go	RAC875_c56535_256	4A	625467549
ACG	Attila x CDC Go	wsnp_Ex_c2288_4293430	4A	625509860
ACG	Attila x CDC Go	Excalibur_c5624_1331	4A	625753058
ACG	Attila x CDC Go	Excalibur_c5624_845	4A	625753887
ACG	Attila x CDC Go	RAC875_c8472_1174	4A	625755140
ACG	Attila x CDC Go	RAC875_c278_2934	4A	625766252
ACG	Attila x CDC Go	Kukri_rep_c106490_583	4A	625766511
ACG	Attila x CDC Go	RFL_Contig4336_184	4A	627306433
ACG	Attila x CDC Go	RAC875_c88582_131	4A	627311242
ACG	Attila x CDC Go	RAC875_c88582_316	4A	627311427
ACG	Attila x CDC Go	wsnp_Ex_c41313_48161689	4A	627818350
ACG	Attila x CDC Go	Kukri_c20012_1425	4A	627818500
ACG	Attila x CDC Go	Kukri_c20012_1362	4A	627818563
ACG	Attila x CDC Go	Excalibur_c10696_3390	4A	628841915
ACG	Attila x CDC Go	CAP11_c1989_183	4A	628955621
ACG	Attila x CDC Go	wsnp_Ra_c16476_25132652	4A	629338500
ACG	Attila x CDC Go	Excalibur_c74397_238	4A	629393611
ACG	Attila x CDC Go	Kukri_c33315_159	4A	630250713
ACG	Attila x CDC Go	BobWhite_c33898_150	4A	630331152
ACG	Attila x CDC Go	RAC875_c390_1494	4A	631053745
ACG	Attila x CDC Go	RAC875_c5302_300	4A	632327375
ACG	Attila x CDC Go	wsnp_Ku_c11227_18378980	4A	632327464
ACG	Attila x CDC Go	Excalibur_c9370_966	4A	632327614
ACG	Attila x CDC Go	Kukri_rep_c109167_89	4A	634185184
ACG	Attila x CDC Go	Excalibur_c82040_91	4A	635480907
ACG	Attila x CDC Go	Excalibur_c5624_1026	4A	681910513
ACG	Attila x CDC Go	Rht-B1	4B	30861268
ACG	Attila x CDC Go	RAC875_c2545_1186	4B	557785784
ACG	Attila x CDC Go	Tdurum_contig42141_2028	4B	557785903
ACG	Attila x CDC Go	BobWhite_c4311_148	4B	569184188
ACG	Attila x CDC Go	tplb0026o15_1634	4B	599613837
ACG	Attila x CDC Go	Excalibur_c37565_709	4B	610897782
ACG	Attila x CDC Go	Tdurum_contig93771_555	4B	611117029
ACG	Attila x CDC Go	BobWhite_c2646_141	4B	611117173
ACG	Attila x CDC Go	RAC875_c14455_1148	4B	616734052
ACG	Attila x CDC Go	BobWhite_c40424_143	4B	617446032
ACG	Attila x CDC Go	IACX11246	4B	617930935
ACG	Attila x CDC Go	Excalibur_c25270_218	4B	618814471
ACG	Attila x CDC Go	JD_c11606_1377	4B	633269198
ACG	Attila x CDC Go	Tdurum_contig46788_529	4B	641721303
ACG	Attila x CDC Go	tplb0056i06_856	4B	642301158
ACG	Attila x CDC Go	Ex_c45493_761	4B	642554577
ACG	Attila x CDC Go	BS00022466_51	4B	642790729
ACG	Attila x CDC Go	Tdurum_contig8152_243	4B	642791225
ACG	Attila x CDC Go	Kukri_c18083_1095	4B	643609091
ACG	Attila x CDC Go	Tdurum_contig60051_838	4B	643811386
ACG	Attila x CDC Go	Tdurum_contig50861_106	4B	643913870
ACG	Attila x CDC Go	Tdurum_contig50861_532	4B	643914926
ACG	Attila x CDC Go	wsnp_Ex_c30473_39386277	4B	643919716
ACG	Attila x CDC Go	IAAV2725	4B	644407625
ACG	Attila x CDC Go	Tdurum_contig62286_271	4B	644407745
ACG	Attila x CDC Go	BS00082063_51	4B	644427716
ACG	Attila x CDC Go	BobWhite_c8115_648	4B	644535984
ACG	Attila x CDC Go	BobWhite_c12593_361	4B	645242495
ACG	Attila x CDC Go	Ku_c2639_1715	4B	645366078
ACG	Attila x CDC Go	Excalibur_c29568_163	4B	645369355
ACG	Attila x CDC Go	Excalibur_c29568_191	4B	645369383
ACG	Attila x CDC Go	GENE-2538_158	4B	645417607
ACG	Attila x CDC Go	Kukri_rep_c103450_1504	4B	645757483
ACG	Attila x CDC Go	Ku_c103450_879	4B	645758108
ACG	Attila x CDC Go	Tdurum_contig51356_290	4B	647400065
ACG	Attila x CDC Go	wsnp_Ex_c14138_22066009	4B	647400215
ACG	Attila x CDC Go	BS00073084_51	4B	649088451
ACG	Attila x CDC Go	Kukri_c19909_434	4B	649473936
ACG	Attila x CDC Go	RAC875_c202_474	4B	649535987
ACG	Attila x CDC Go	Kukri_c19909_1097	4B	649536134
ACG	Attila x CDC Go	Kukri_rep_c78644_408	4B	650000556
ACG	Attila x CDC Go	RAC875_c37166_408	4B	653975306
ACG	Attila x CDC Go	BS00109456_51	4B	655593267
ACG	Attila x CDC Go	BS00023204_51	4B	655593292
ACG	Attila x CDC Go	Excalibur_c22411_690	5A	3797457
ACG	Attila x CDC Go	RAC875_c2061_292	5A	3872053
ACG	Attila x CDC Go	Excalibur_c47920_249	5A	3995346
ACG	Attila x CDC Go	Excalibur_c6714_246	5A	7578580
ACG	Attila x CDC Go	Kukri_c25201_305	5A	9856865
ACG	Attila x CDC Go	wsnp_Ku_c9559_15999945	5A	9861035
ACG	Attila x CDC Go	Ku_c9559_737	5A	9861047
ACG	Attila x CDC Go	BS00031073_51	5A	9861386
ACG	Attila x CDC Go	wsnp_Ku_c9559_16000086	5A	9861386
ACG	Attila x CDC Go	Kukri_c17126_1211	5A	9862413
ACG	Attila x CDC Go	wsnp_Ex_c25707_34968426	5A	9863742
ACG	Attila x CDC Go	Ra_c10762_1137	5A	9864108
ACG	Attila x CDC Go	Excalibur_c36501_188	5A	10932091
ACG	Attila x CDC Go	wsnp_Ex_rep_c102143_87374435	5A	11654262
ACG	Attila x CDC Go	wsnp_Ex_rep_c102143_87374122	5A	11654575
ACG	Attila x CDC Go	BS00003696_51	5A	11696008
ACG	Attila x CDC Go	IACX5832	5A	11696118
ACG	Attila x CDC Go	wsnp_Ex_c57094_58953404	5A	11700876
ACG	Attila x CDC Go	BS00022353_51	5A	11890049
ACG	Attila x CDC Go	BobWhite_c6468_104	5A	11890448
ACG	Attila x CDC Go	BS00086096_51	5A	11895252
ACG	Attila x CDC Go	wsnp_Ku_c1254_2498515	5A	11900485
ACG	Attila x CDC Go	Excalibur_c98513_226	5A	11909413
ACG	Attila x CDC Go	BobWhite_rep_c60372_388	5A	12534404
ACG	Attila x CDC Go	wsnp_Ex_c11992_19213872	5A	13103661
ACG	Attila x CDC Go	wsnp_Ex_c11992_19213600	5A	13103933
ACG	Attila x CDC Go	RFL_Contig3674_847	5A	21598811
ACG	Attila x CDC Go	Excalibur_rep_c115510_314	5A	21907266
ACG	Attila x CDC Go	Excalibur_rep_c95828_165	5A	31602533
ACG	Attila x CDC Go	wsnp_CAP11_c951_572693	5A	35024638
ACG	Attila x CDC Go	RAC875_c15204_992	5A	85054951
ACG	Attila x CDC Go	RAC875_c81616_116	5A	456586614
ACG	Attila x CDC Go	wsnp_Ex_rep_c68829_67704044	5A	457146884
ACG	Attila x CDC Go	wsnp_Ex_rep_c67292_65834396	5A	457151910
ACG	Attila x CDC Go	RAC875_c86270_269	5A	457515277
ACG	Attila x CDC Go	RFL_Contig5137_602	5A	457617848
ACG	Attila x CDC Go	IACX2581	5A	458738206
ACG	Attila x CDC Go	RFL_Contig727_736	5A	458738604
ACG	Attila x CDC Go	GENE-3101_137	5A	459501500
ACG	Attila x CDC Go	Tdurum_contig43874_1129	5A	461043884
ACG	Attila x CDC Go	BS00063818_51	5A	473815267
ACG	Attila x CDC Go	tplb0057m23_716	5A	475961149
ACG	Attila x CDC Go	wsnp_Ex_c39592_46849607	5A	477091626
ACG	Attila x CDC Go	BS00082002_51	5A	477148525
ACG	Attila x CDC Go	wsnp_BE443745A_Ta_2_1	5A	477157542
ACG	Attila x CDC Go	RAC875_c232_1895	5A	479373277
ACG	Attila x CDC Go	wsnp_CAP11_c299_251533	5A	479466733
ACG	Attila x CDC Go	Kukri_c1106_1489	5A	482132534
ACG	Attila x CDC Go	BS00100107_51	5A	482358591
ACG	Attila x CDC Go	IAAV2363	5A	482363005
ACG	Attila x CDC Go	wsnp_Ex_c7383_12655468	5A	482363205
ACG	Attila x CDC Go	wsnp_Ex_c7383_12655410	5A	482363263
ACG	Attila x CDC Go	wsnp_Ex_c7383_12654806	5A	482364682
ACG	Attila x CDC Go	IACX8002	5A	485656681
ACG	Attila x CDC Go	BS00069175_51	5A	486052681
ACG	Attila x CDC Go	wsnp_BE405849A_Ta_1_1	5A	486281441
ACG	Attila x CDC Go	Ra_c9938_1299	5A	487212544
ACG	Attila x CDC Go	Ku_c47168_563	5A	488314842
ACG	Attila x CDC Go	BobWhite_c6759_365	5A	488728411
ACG	Attila x CDC Go	wsnp_Ex_c7168_12311649	5A	488728536
ACG	Attila x CDC Go	RAC875_c3046_1764	5A	576841532
ACG	Attila x CDC Go	wsnp_Ex_c27046_36265198	5A	576841682
ACG	Attila x CDC Go	BS00044408_51	5A	582696663
ACG	Attila x CDC Go	wsnp_Ku_c20011_29589089	5A	582832602
ACG	Attila x CDC Go	Kukri_c20011_147	5A	582833681
ACG	Attila x CDC Go	wsnp_Ex_c13258_20911706	5A	582839799
ACG	Attila x CDC Go	IAAV619	5A	583000992
ACG	Attila x CDC Go	wsnp_Ra_c12183_19587379	5A	583001851
ACG	Attila x CDC Go	Kukri_c29560_455	5A	583193288
ACG	Attila x CDC Go	Excalibur_rep_c111129_125	5A	586480747
ACG	Attila x CDC Go	Kukri_c10033_724	5A	586542873
ACG	Attila x CDC Go	wsnp_Ex_c2702_5013188	5A	586930822
ACG	Attila x CDC Go	wsnp_Ex_c31799_40545478	5A	587260515
ACG	Attila x CDC Go	wsnp_Ex_c7729_13177883	5A	587266322
ACG	Attila x CDC Go	BS00098062_51	5A	587346439
ACG	Attila x CDC Go	Vrn-A1	5A	587412126
ACG	Attila x CDC Go	wsnp_Ex_rep_c66689_65010988	5A	587466276
ACG	Attila x CDC Go	BS00022071_51	5A	588459207
ACG	Attila x CDC Go	wsnp_Ex_c22727_31934296	5A	588459357
ACG	Attila x CDC Go	Excalibur_c23354_187	5A	588579266
ACG	Attila x CDC Go	BS00031117_51	5A	590225939
ACG	Attila x CDC Go	IACX448	5A	590227384
ACG	Attila x CDC Go	Excalibur_c26671_282	5A	593152616
ACG	Attila x CDC Go	Excalibur_c26671_57	5A	593152841
ACG	Attila x CDC Go	BS00088851_51	5A	593295724
ACG	Attila x CDC Go	RAC875_rep_c76193_513	5A	593319074
ACG	Attila x CDC Go	wsnp_Ex_c17476_26190830	5A	594105465
ACG	Attila x CDC Go	wsnp_Ex_rep_c101994_87256479	5A	595168148
ACG	Attila x CDC Go	Tdurum_contig10843_745	5A	596789984
ACG	Attila x CDC Go	RFL_Contig316_572	5A	597200385
ACG	Attila x CDC Go	Ra_c3966_2205	5A	598286344
ACG	Attila x CDC Go	IAAV108	5A	603445366
ACG	Attila x CDC Go	wsnp_Ex_c790_1554988	5A	609470636
ACG	Attila x CDC Go	Kukri_c6266_260	5A	609471953
ACG	Attila x CDC Go	CAP11_c1685_149	5A	609622361
ACG	Attila x CDC Go	RAC875_c3964_752	5A	610403231
ACG	Attila x CDC Go	BobWhite_c3675_788	5A	611582933
ACG	Attila x CDC Go	BS00074855_51	5A	611639316
ACG	Attila x CDC Go	wsnp_CAP11_c1506_840938	5A	611641460
ACG	Attila x CDC Go	wsnp_CAP11_c1506_840951	5A	611641473
ACG	Attila x CDC Go	Excalibur_c99584_170	5A	611975421
ACG	Attila x CDC Go	BS00022754_51	5A	611976920
ACG	Attila x CDC Go	wsnp_Ku_c42416_50159250	5A	611980830
ACG	Attila x CDC Go	wsnp_Ku_c42416_50159402	5A	611980982
ACG	Attila x CDC Go	BS00022753_51	5A	611981091
ACG	Attila x CDC Go	wsnp_Ex_c3772_6866645	5A	618296988
ACG	Attila x CDC Go	BobWhite_c14689_172	5A	618650529
ACG	Attila x CDC Go	RAC875_c40928_60	5A	619116639
ACG	Attila x CDC Go	Ku_c5215_1361	5A	619124789
ACG	Attila x CDC Go	wsnp_Ex_c2526_4715978	5A	619125390
ACG	Attila x CDC Go	Ku_c21235_676	5A	620823565
ACG	Attila x CDC Go	BobWhite_c15476_88	5A	627573001
ACG	Attila x CDC Go	RAC875_c9617_373	5A	663937634
ACG	Attila x CDC Go	Kukri_c14187_243	5A	663946570
ACG	Attila x CDC Go	Excalibur_c61241_109	5A	663947600
ACG	Attila x CDC Go	RAC875_c46811_128	5A	664865611
ACG	Attila x CDC Go	wsnp_Ex_c31154_39982416	5A	664865761
ACG	Attila x CDC Go	Kukri_c86812_193	5A	664954594
ACG	Attila x CDC Go	BS00076948_51	5A	665845871
ACG	Attila x CDC Go	BS00090847_51	5A	665846990
ACG	Attila x CDC Go	BS00043676_51	5A	666062076
ACG	Attila x CDC Go	TA006296-0731	5A	666062129
ACG	Attila x CDC Go	RAC875_c57603_144	5A	667795496
ACG	Attila x CDC Go	RFL_Contig5787_2311	5A	667797441
ACG	Attila x CDC Go	IAAV3362	5B	41823220
ACG	Attila x CDC Go	Excalibur_c23426_103	5B	41823292
ACG	Attila x CDC Go	RAC875_rep_c74170_236	5B	41823554
ACG	Attila x CDC Go	Excalibur_c23426_1581	5B	41825141
ACG	Attila x CDC Go	wsnp_Ex_c214_421541	5B	44052003
ACG	Attila x CDC Go	wsnp_Ex_c214_422365	5B	44053364
ACG	Attila x CDC Go	BS00068592_51	5B	44293134
ACG	Attila x CDC Go	Excalibur_c6010_433	5B	46337326
ACG	Attila x CDC Go	BS00063769_51	5B	48665887
ACG	Attila x CDC Go	BS00065228_51	5B	49495793
ACG	Attila x CDC Go	Excalibur_rep_c69396_1234	5B	56446147
ACG	Attila x CDC Go	BS00004406_51	5B	56560603
ACG	Attila x CDC Go	BobWhite_c4852_323	5B	69369162
ACG	Attila x CDC Go	wsnp_Ex_c24577_33826666	5B	100002542
ACG	Attila x CDC Go	Kukri_rep_c106832_790	5B	134886131
ACG	Attila x CDC Go	IAAV4590	5B	140428308
ACG	Attila x CDC Go	JD_c9261_426	5B	324485656
ACG	Attila x CDC Go	wsnp_Ex_rep_c66881_65284662	5B	346037236
ACG	Attila x CDC Go	BS00056147_51	5B	390867980
ACG	Attila x CDC Go	Excalibur_c30346_54	5B	391356423
ACG	Attila x CDC Go	BS00108062_51	5B	399639747
ACG	Attila x CDC Go	Kukri_c27568_1763	5B	400677406
ACG	Attila x CDC Go	BS00068390_51	5B	402789610
ACG	Attila x CDC Go	BobWhite_c29999_82	5B	403426791
ACG	Attila x CDC Go	wsnp_Ex_c13440_21171391	5B	406506294
ACG	Attila x CDC Go	RFL_Contig3811_3709	5B	406506919
ACG	Attila x CDC Go	IACX6007	5B	406673040
ACG	Attila x CDC Go	wsnp_Ex_rep_c66651_64963120	5B	406738435
ACG	Attila x CDC Go	Jagger_c505_141	5B	406813454
ACG	Attila x CDC Go	RAC875_c99618_116	5B	406813758
ACG	Attila x CDC Go	wsnp_Ex_c12119_19382820	5B	413454741
ACG	Attila x CDC Go	wsnp_BE497820B_Ta_2_1	5B	414844385
ACG	Attila x CDC Go	Tdurum_contig48658_802	5B	418542205
ACG	Attila x CDC Go	BS00035899_51	5B	424537130
ACG	Attila x CDC Go	BS00028183_51	5B	433923336
ACG	Attila x CDC Go	BS00108019_51	5B	438052618
ACG	Attila x CDC Go	BS00108020_51	5B	438052910
ACG	Attila x CDC Go	Ku_c13342_414	5B	439101010
ACG	Attila x CDC Go	BS00070507_51	5B	440498142
ACG	Attila x CDC Go	wsnp_Ku_c3869_7094615	5B	440920302
ACG	Attila x CDC Go	Ra_c44756_929	5B	441336975
ACG	Attila x CDC Go	wsnp_Ra_c44756_51084202	5B	441337694
ACG	Attila x CDC Go	IACX5818	5B	445368039
ACG	Attila x CDC Go	Excalibur_c26324_74	5B	450416296
ACG	Attila x CDC Go	IAAV7207	5B	450593779
ACG	Attila x CDC Go	Tdurum_contig13784_824	5B	454168025
ACG	Attila x CDC Go	Excalibur_c41898_218	5B	457307604
ACG	Attila x CDC Go	RAC875_c30829_1711	5B	458780857
ACG	Attila x CDC Go	wsnp_Ex_rep_c69631_68583202	5B	458783424
ACG	Attila x CDC Go	wsnp_Ex_rep_c69631_68583363	5B	458783833
ACG	Attila x CDC Go	Kukri_c36317_305	5B	458783923
ACG	Attila x CDC Go	Excalibur_c65109_60	5B	458784556
ACG	Attila x CDC Go	wsnp_RFL_Contig2504_2093982	5B	458784650
ACG	Attila x CDC Go	wsnp_Ku_rep_c72211_71920520	5B	458784706
ACG	Attila x CDC Go	wsnp_Ex_c16963_25554867	5B	458784800
ACG	Attila x CDC Go	wsnp_Ex_c16963_25554400	5B	458785376
ACG	Attila x CDC Go	wsnp_Ex_c16963_25554152	5B	458785624
ACG	Attila x CDC Go	Tdurum_contig52447_814	5B	459553170
ACG	Attila x CDC Go	GENE-3506_53	5B	460166232
ACG	Attila x CDC Go	TA001996-0818	5B	460167038
ACG	Attila x CDC Go	IAAV2421	5B	460167219
ACG	Attila x CDC Go	BobWhite_c47103_205	5B	460386026
ACG	Attila x CDC Go	BobWhite_c47103_84	5B	460386148
ACG	Attila x CDC Go	Ex_c1583_1688	5B	460438718
ACG	Attila x CDC Go	Ex_c1583_1138	5B	460439769
ACG	Attila x CDC Go	wsnp_Ex_rep_c68023_66768700	5B	461188308
ACG	Attila x CDC Go	wsnp_Ex_rep_c68023_66768770	5B	461188843
ACG	Attila x CDC Go	wsnp_Ex_rep_c66903_65319487	5B	461191733
ACG	Attila x CDC Go	wsnp_Ex_c33455_41940691	5B	461191892
ACG	Attila x CDC Go	IAAV7448	5B	462512853
ACG	Attila x CDC Go	BS00094480_51	5B	467333732
ACG	Attila x CDC Go	wsnp_JD_rep_c63013_40187485	5B	467369712
ACG	Attila x CDC Go	Ra_c35412_494	5B	467597954
ACG	Attila x CDC Go	wsnp_Ex_c24933_34187952	5B	467599299
ACG	Attila x CDC Go	Ra_c35412_1057	5B	467599476
ACG	Attila x CDC Go	D_GA8KES402JRBN7_105	5B	467892289
ACG	Attila x CDC Go	RAC875_c33387_1102	5B	468991741
ACG	Attila x CDC Go	Excalibur_c25661_1177	5B	468996619
ACG	Attila x CDC Go	Excalibur_c25661_1215	5B	468996657
ACG	Attila x CDC Go	IAAV5974	5B	469002761
ACG	Attila x CDC Go	BobWhite_c12229_182	5B	469168361
ACG	Attila x CDC Go	wsnp_Ex_rep_c66375_64566565	5B	469168511
ACG	Attila x CDC Go	wsnp_Ex_rep_c66375_64566329	5B	469168747
ACG	Attila x CDC Go	Ku_c1031_670	5B	469169298
ACG	Attila x CDC Go	Kukri_c2181_291	5B	469169505
ACG	Attila x CDC Go	wsnp_Ex_c709_1395347	5B	469169655
ACG	Attila x CDC Go	Kukri_c2181_677	5B	469170634
ACG	Attila x CDC Go	Excalibur_c14461_1653	5B	473987736
ACG	Attila x CDC Go	Ku_c8733_458	5B	474089366
ACG	Attila x CDC Go	BobWhite_c23037_241	5B	475632721
ACG	Attila x CDC Go	IAAV8870	5B	476060847
ACG	Attila x CDC Go	wsnp_Ku_c5472_9710435	5B	476061000
ACG	Attila x CDC Go	wsnp_Ex_c974_1864971	5B	476061698
ACG	Attila x CDC Go	RAC875_rep_c116598_137	5B	476061833
ACG	Attila x CDC Go	wsnp_Ex_c974_1865513	5B	476062240
ACG	Attila x CDC Go	RAC875_rep_c106337_414	5B	476062390
ACG	Attila x CDC Go	wsnp_Ex_c57667_59284398	5B	476124420
ACG	Attila x CDC Go	Ku_c11172_1085	5B	476124471
ACG	Attila x CDC Go	Tdurum_contig41335_181	5B	476581651
ACG	Attila x CDC Go	TA005387-0575	5B	476586249
ACG	Attila x CDC Go	RFL_Contig773_790	5B	476679221
ACG	Attila x CDC Go	RAC875_c32768_440	5B	476809437
ACG	Attila x CDC Go	wsnp_CAP11_c948_571287	5B	478597276
ACG	Attila x CDC Go	wsnp_Ra_c15297_23684845	5B	479452931
ACG	Attila x CDC Go	wsnp_Ex_rep_c102070_87317290	5B	479635140
ACG	Attila x CDC Go	Tdurum_contig68343_339	5B	480492212
ACG	Attila x CDC Go	wsnp_Ku_c12562_20256747	5B	480659726
ACG	Attila x CDC Go	wsnp_Ex_c10644_17356566	5B	480661171
ACG	Attila x CDC Go	GENE-2550_181	5B	481116567
ACG	Attila x CDC Go	Ku_c1083_375	5B	481118019
ACG	Attila x CDC Go	Ku_c1083_1261	5B	481120004
ACG	Attila x CDC Go	Ku_c1083_1314	5B	481120057
ACG	Attila x CDC Go	wsnp_Ex_c19724_28721128	5B	481295501
ACG	Attila x CDC Go	JD_c24842_61	5B	481750196
ACG	Attila x CDC Go	Kukri_c33299_519	5B	482177163
ACG	Attila x CDC Go	Excalibur_c76979_970	5B	482180644
ACG	Attila x CDC Go	RAC875_c24376_704	5B	482181182
ACG	Attila x CDC Go	Tdurum_contig68472_291	5B	482183788
ACG	Attila x CDC Go	Tdurum_contig10338_566	5B	482306140
ACG	Attila x CDC Go	wsnp_BE495277B_Ta_2_5	5B	482371772
ACG	Attila x CDC Go	Tdurum_contig57403_589	5B	482372584
ACG	Attila x CDC Go	Kukri_c46476_551	5B	482372788
ACG	Attila x CDC Go	Kukri_c46476_647	5B	482372884
ACG	Attila x CDC Go	Tdurum_contig57403_311	5B	482372984
ACG	Attila x CDC Go	BS00066289_51	5B	482373951
ACG	Attila x CDC Go	RAC875_c4287_2984	5B	482483821
ACG	Attila x CDC Go	Excalibur_c10444_2056	5B	482483892
ACG	Attila x CDC Go	RAC875_c39141_55	5B	482484871
ACG	Attila x CDC Go	BS00021949_51	5B	482617817
ACG	Attila x CDC Go	Kukri_c45713_151	5B	482699086
ACG	Attila x CDC Go	BS00063299_51	5B	485415378
ACG	Attila x CDC Go	Ku_c37271_957	5B	485991526
ACG	Attila x CDC Go	wsnp_Ex_c16432_24932860	5B	485991532
ACG	Attila x CDC Go	RAC875_c12552_233	5B	486004661
ACG	Attila x CDC Go	RAC875_c23775_509	5B	486512042
ACG	Attila x CDC Go	Ku_c17792_1123	5B	487712083
ACG	Attila x CDC Go	RAC875_c22760_258	5B	489045730
ACG	Attila x CDC Go	wsnp_Ex_c46217_51790399	5B	489454118
ACG	Attila x CDC Go	wsnp_Ex_c222_436779	5B	489455513
ACG	Attila x CDC Go	wsnp_Ex_c222_436432	5B	489455856
ACG	Attila x CDC Go	wsnp_Ex_c718_1411957	5B	489700987
ACG	Attila x CDC Go	GENE-3397_535	5B	489702630
ACG	Attila x CDC Go	wsnp_BE517711B_Ta_2_1	5B	490186232
ACG	Attila x CDC Go	CAP12_rep_c4520_171	5B	490423572
ACG	Attila x CDC Go	CAP12_c7929_116	5B	490975576
ACG	Attila x CDC Go	RAC875_c10174_268	5B	490975770
ACG	Attila x CDC Go	BS00021673_51	5B	491066826
ACG	Attila x CDC Go	Jagger_c3991_101	5B	491769721
ACG	Attila x CDC Go	GENE-3437_148	5B	492233660
ACG	Attila x CDC Go	IAAV613	5B	506057889
ACG	Attila x CDC Go	Excalibur_c9846_458	5B	508428922
ACG	Attila x CDC Go	Excalibur_c9846_678	5B	508429228
ACG	Attila x CDC Go	RAC875_c14963_1579	5B	509464249
ACG	Attila x CDC Go	Excalibur_c49664_409	5B	511841082
ACG	Attila x CDC Go	BS00068200_51	5B	515286019
ACG	Attila x CDC Go	CAP11_c506_72	5B	518335807
ACG	Attila x CDC Go	wsnp_Ex_c1314_2513802	5B	518342747
ACG	Attila x CDC Go	wsnp_Ex_c2727_5053747	5B	521015995
ACG	Attila x CDC Go	RAC875_c19099_308	5B	522291482
ACG	Attila x CDC Go	BS00042014_51	5B	523699704
ACG	Attila x CDC Go	Ex_c5594_2630	5B	524024670
ACG	Attila x CDC Go	Kukri_c23894_464	5B	528717481
ACG	Attila x CDC Go	GENE-4974_9	5B	528937667
ACG	Attila x CDC Go	IAAV2002	5B	529730571
ACG	Attila x CDC Go	Kukri_c82296_367	5B	530185801
ACG	Attila x CDC Go	BS00009987_51	5B	530628565
ACG	Attila x CDC Go	Excalibur_c62283_231	5B	530731950
ACG	Attila x CDC Go	wsnp_Ra_c27733_37249132	5B	531903675
ACG	Attila x CDC Go	RFL_Contig4472_3405	5B	532616155
ACG	Attila x CDC Go	Excalibur_rep_c104876_277	5B	534269020
ACG	Attila x CDC Go	Ra_c47267_507	5B	534310337
ACG	Attila x CDC Go	BS00022999_51	5B	534335521
ACG	Attila x CDC Go	Kukri_c46932_65	5B	534651849
ACG	Attila x CDC Go	Kukri_c46932_125	5B	534651909
ACG	Attila x CDC Go	RFL_Contig5739_743	5B	534652134
ACG	Attila x CDC Go	BobWhite_c6633_288	5B	534712905
ACG	Attila x CDC Go	Excalibur_c36377_615	5B	536688429
ACG	Attila x CDC Go	Tdurum_contig12551_233	5B	537517144
ACG	Attila x CDC Go	BobWhite_c29279_307	5B	537546214
ACG	Attila x CDC Go	wsnp_Ku_rep_c101212_88410320	5B	539214348
ACG	Attila x CDC Go	Excalibur_rep_c68003_954	5B	539214656
ACG	Attila x CDC Go	BS00093591_51	5B	539215044
ACG	Attila x CDC Go	Tdurum_contig75960_546	5B	539668723
ACG	Attila x CDC Go	Kukri_c97623_95	5B	539668762
ACG	Attila x CDC Go	Ku_c2346_1339	5B	539670637
ACG	Attila x CDC Go	GENE-3619_95	5B	539830166
ACG	Attila x CDC Go	GENE-3619_539	5B	539830309
ACG	Attila x CDC Go	wsnp_Ku_c3201_5970486	5B	541422394
ACG	Attila x CDC Go	Tdurum_contig29771_76	5B	544727450
ACG	Attila x CDC Go	RAC875_c28794_361	5B	547430697
ACG	Attila x CDC Go	IACX9261	5B	549788224
ACG	Attila x CDC Go	GENE-3198_56	5B	549911634
ACG	Attila x CDC Go	tplb0027f13_1493	5B	549911746
ACG	Attila x CDC Go	Excalibur_rep_c105399_213	5B	551456687
ACG	Attila x CDC Go	BobWhite_c27244_211	5B	551457174
ACG	Attila x CDC Go	Tdurum_contig50581_439	5B	551458372
ACG	Attila x CDC Go	BS00017264_51	5B	553445418
ACG	Attila x CDC Go	IAAV2426	5B	553445533
ACG	Attila x CDC Go	BS00044388_51	5B	553521229
ACG	Attila x CDC Go	RAC875_c32320_88	5B	553686917
ACG	Attila x CDC Go	BS00109560_51	5B	559438683
ACG	Attila x CDC Go	BobWhite_rep_c64527_134	5B	559895346
ACG	Attila x CDC Go	Tdurum_contig53072_1935	5B	559895664
ACG	Attila x CDC Go	Tdurum_contig41907_1014	5B	561226233
ACG	Attila x CDC Go	Tdurum_contig85060_121	5B	621776611
ACG	Attila x CDC Go	RAC875_c10819_636	5B	623082122
ACG	Attila x CDC Go	wsnp_Ex_c53426_56667282	5B	626667926
ACG	Attila x CDC Go	Excalibur_c12395_467	5B	629120399
ACG	Attila x CDC Go	Tdurum_contig5017_993	5B	635607300
ACG	Attila x CDC Go	RAC875_rep_c109658_382	5B	636821542
ACG	Attila x CDC Go	RAC875_rep_c105761_317	5B	656897850
ACG	Attila x CDC Go	Excalibur_c39672_189	5B	656920097
ACG	Attila x CDC Go	Excalibur_c4083_731	5B	656921556
ACG	Attila x CDC Go	Kukri_rep_c103049_96	5B	656923106
ACG	Attila x CDC Go	Kukri_c16006_431	5B	656923361
ACG	Attila x CDC Go	Kukri_c16006_1996	5B	656925017
ACG	Attila x CDC Go	IACX7841	5B	659383635
ACG	Attila x CDC Go	wsnp_Ra_c6374_11143280	5B	662851838
ACG	Attila x CDC Go	Tdurum_contig45588_730	5B	662853832
ACG	Attila x CDC Go	BS00012140_51	5B	663278343
ACG	Attila x CDC Go	RAC875_c29488_56	5B	664334032
ACG	Attila x CDC Go	BS00078784_51	5B	668994497
ACG	Attila x CDC Go	Ra_c45135_456	5B	669267485
ACG	Attila x CDC Go	wsnp_Ex_c11951_19164786	5B	669267634
ACG	Attila x CDC Go	Excalibur_c45488_148	5B	669267784
ACG	Attila x CDC Go	BS00028082_51	5B	669375723
ACG	Attila x CDC Go	BS00064853_51	5B	669617289
ACG	Attila x CDC Go	Tdurum_contig8210_317	5B	670272223
ACG	Attila x CDC Go	RAC875_rep_c111379_703	5B	670338306
ACG	Attila x CDC Go	Excalibur_c17489_804	5B	671678514
ACG	Attila x CDC Go	Excalibur_c8168_226	5B	671940807
ACG	Attila x CDC Go	RAC875_c54392_94	5B	671941455
ACG	Attila x CDC Go	IACX1947	5B	671941887
ACG	Attila x CDC Go	wsnp_BE446509B_Ta_2_6	5B	671941887
ACG	Attila x CDC Go	Ku_c22523_598	5B	672039867
ACG	Attila x CDC Go	BS00099987_51	5B	672084699
ACG	Attila x CDC Go	Kukri_c35405_256	5B	672199355
ACG	Attila x CDC Go	BS00077685_51	5B	672202112
ACG	Attila x CDC Go	Kukri_c87328_116	5B	672205967
ACG	Attila x CDC Go	BS00065003_51	5B	672674268
ACG	Attila x CDC Go	CAP12_c2231_114	5B	673433178
ACG	Attila x CDC Go	BS00039874_51	5B	673787059
ACG	Attila x CDC Go	BS00062618_51	5B	679336515
ACG	Attila x CDC Go	BS00029348_51	5B	679479212
ACG	Attila x CDC Go	Excalibur_c17032_261	5B	679971053
ACG	Attila x CDC Go	RAC875_c17575_2549	5B	679971354
ACG	Attila x CDC Go	Kukri_c27433_947	5B	679971545
ACG	Attila x CDC Go	Excalibur_c19275_95	5B	679971622
ACG	Attila x CDC Go	Kukri_c27433_1819	5B	679972417
ACG	Attila x CDC Go	Kukri_c27433_2206	5B	679972804
ACG	Attila x CDC Go	Kukri_c27433_2333	5B	679972931
ACG	Attila x CDC Go	BS00044662_51	5B	679973232
ACG	Attila x CDC Go	wsnp_JD_c8978_9893945	5B	680178684
ACG	Attila x CDC Go	BobWhite_c6685_1922	5B	680179516
ACG	Attila x CDC Go	RAC875_c19660_1530	5B	680180531
ACG	Attila x CDC Go	wsnp_Ku_c21465_31217980	5B	680180545
ACG	Attila x CDC Go	wsnp_Ra_c19660_28866961	5B	680183992
ACG	Attila x CDC Go	BS00048316_51	5B	680755104
ACG	Attila x CDC Go	BS00022438_51	5B	684730645
ACG	Attila x CDC Go	Excalibur_c46000_203	5B	685695748
ACG	Attila x CDC Go	tplb0051n17_791	5B	685777015
ACG	Attila x CDC Go	BobWhite_c26082_80	5B	686705856
ACG	Attila x CDC Go	Excalibur_c9543_1268	5B	686912364
ACG	Attila x CDC Go	Excalibur_c5120_938	5B	689162290
ACG	Attila x CDC Go	Excalibur_c54637_123	5B	690736096
ACG	Attila x CDC Go	Kukri_c59657_805	5B	691443997
ACG	Attila x CDC Go	RFL_Contig2219_1304	5B	691446480
ACG	Attila x CDC Go	wsnp_Ex_c3874_7036132	5B	692472330
ACG	Attila x CDC Go	RAC875_rep_c119031_71	5B	697707787
ACG	Attila x CDC Go	RAC875_c93365_200	5D	566712541
ACG	Attila x CDC Go	BS00011935_51	5D	566896326
ACG	Attila x CDC Go	BS00094333_51	5D	566896720
ACG	Attila x CDC Go	D_GDS7LZN02F4FP5_176	5D	566933011
ACG	Attila x CDC Go	Excalibur_c16573_197	5D	566957825
ACG	Attila x CDC Go	tplb0031c19_924	5D	567235838
ACG	Attila x CDC Go	RAC875_c8100_245	5D	567476378
ACG	Attila x CDC Go	D_GB5Y7FA01D4CBK_54	5D	568391604
ACG	Attila x CDC Go	RAC875_c34968_514	5D	568633868
ACG	Attila x CDC Go	Kukri_c21384_1475	5D	568635879
ACG	Attila x CDC Go	BS00012069_51	5D	568667028
ACG	Attila x CDC Go	RAC875_c14078_202	5D	568667727
ACG	Attila x CDC Go	Ra_c105060_1855	5D	568753627
ACG	Attila x CDC Go	Excalibur_c24145_1643	5D	568754912
ACG	Attila x CDC Go	BS00079664_51	5D	568755228
ACG	Attila x CDC Go	wsnp_Ex_c24145_33394561	5D	568755461
ACG	Attila x CDC Go	RFL_Contig617_1436	5D	569017907
ACG	Attila x CDC Go	RFL_Contig617_1357	5D	569017986
ACG	Attila x CDC Go	BS00070751_51	5D	569043409
ACG	Attila x CDC Go	BS00021991_51	5D	569049127
ACG	Attila x CDC Go	BS00085191_51	5D	569049450
ACG	Attila x CDC Go	BS00029317_51	5D	569052963
ACG	Attila x CDC Go	BobWhite_c47158_89	5D	569076397
ACG	Attila x CDC Go	Kukri_rep_c104865_57	5D	569076781
ACG	Attila x CDC Go	BS00011561_51	5D	569291817
ACG	Attila x CDC Go	tplb0026a09_1444	5D	569294110
ACG	Attila x CDC Go	tplb0026a09_1531	5D	569294197
ACG	Attila x CDC Go	BS00062990_51	5D	569294319
ACG	Attila x CDC Go	Excalibur_rep_c106082_272	5D	569440235
ACG	Attila x CDC Go	Excalibur_c1559_913	5D	569603492
ACG	Attila x CDC Go	RAC875_rep_c78258_214	5D	569604486
ACG	Attila x CDC Go	BS00085610_51	5D	569604688
ACG	Attila x CDC Go	BS00003711_51	5D	569605042
ACG	Attila x CDC Go	Kukri_c5848_318	5D	569605658
ACG	Attila x CDC Go	wsnp_Ex_c6657_11523455	5D	569607004
ACG	Attila x CDC Go	Kukri_c7827_1309	5D	569673917
ACG	Attila x CDC Go	Kukri_c7827_1168	5D	569674058
ACG	Attila x CDC Go	RAC875_c3988_3479	5D	569677699
ACG	Attila x CDC Go	JD_c12887_157	6A	19930219
ACG	Attila x CDC Go	Ex_c13223_1847	6A	19936834
ACG	Attila x CDC Go	wsnp_Ex_c13223_20866191	6A	19937280
ACG	Attila x CDC Go	Excalibur_c13223_117	6A	19939343
ACG	Attila x CDC Go	BS00022951_51	6A	20726115
ACG	Attila x CDC Go	wsnp_BE404947A_Ta_2_1	6A	20727702
ACG	Attila x CDC Go	BS00096301_51	6A	20727792
ACG	Attila x CDC Go	Excalibur_c8197_381	6A	20728087
ACG	Attila x CDC Go	RAC875_c19240_168	6A	20733438
ACG	Attila x CDC Go	Tdurum_contig13287_811	6A	20733538
ACG	Attila x CDC Go	Excalibur_c9835_91	6A	20733591
ACG	Attila x CDC Go	Excalibur_c9835_136	6A	20733636
ACG	Attila x CDC Go	Tdurum_contig13287_703	6A	20733646
ACG	Attila x CDC Go	Tdurum_contig13287_203	6A	20734146
ACG	Attila x CDC Go	BS00011591_51	6A	23208456
ACG	Attila x CDC Go	BS00074991_51	6A	23584277
ACG	Attila x CDC Go	BS00074992_51	6A	23584294
ACG	Attila x CDC Go	BS00085980_51	6A	23585627
ACG	Attila x CDC Go	Tdurum_contig75595_886	6A	23586454
ACG	Attila x CDC Go	Tdurum_contig75595_586	6A	23587159
ACG	Attila x CDC Go	GENE-4235_196	6A	24081712
ACG	Attila x CDC Go	BobWhite_c13839_78	6A	24500553
ACG	Attila x CDC Go	BobWhite_c13839_135	6A	24500610
ACG	Attila x CDC Go	Excalibur_c39390_303	6A	24501303
ACG	Attila x CDC Go	Kukri_c17618_874	6A	24581509
ACG	Attila x CDC Go	IACX7801	6A	24581576
ACG	Attila x CDC Go	Tdurum_contig48179_1197	6A	24581770
ACG	Attila x CDC Go	Kukri_c37241_513	6A	24585201
ACG	Attila x CDC Go	BS00044360_51	6A	24749695
ACG	Attila x CDC Go	Kukri_c42078_708	6A	24751699
ACG	Attila x CDC Go	BS00065500_51	6A	25022135
ACG	Attila x CDC Go	BS00065496_51	6A	25022161
ACG	Attila x CDC Go	RAC875_c6094_675	6A	25311353
ACG	Attila x CDC Go	BS00093145_51	6A	25332596
ACG	Attila x CDC Go	Kukri_c11106_292	6A	25334130
ACG	Attila x CDC Go	BS00022660_51	6A	25334203
ACG	Attila x CDC Go	BS00065076_51	6A	25372000
ACG	Attila x CDC Go	BS00062894_51	6A	25372783
ACG	Attila x CDC Go	Excalibur_c23748_1233	6A	25386480
ACG	Attila x CDC Go	Excalibur_c23748_1050	6A	25386663
[truncated: 30,688 more rows]

## Sheet: Table S2 (B)
Supplementary Table S2 Summary of polymorphic markers used in the present study.
b) Summary by chromosomes
Chrom	Attila x CDC Go			Peace x Carberry			Diversity panel
	No. of markers	Genetic map length (cM)	Physical map length (bp)	No. of markers	Genetic map length (cM)	Physical map length (bp)	No. of markers	Genetic map length (cM)	Physical map length (bp)
1A	273	78.4061	595208262	371	535.444	595860808	1677		597830412
1B	54	25.0705	698181188	457	1485.49	692480911	1578		700533516
1D	32	6.41409	410643066	77	158.248	451725315	674		498396697
2A	255	114.545	786363784	269	1590.75	759862164	1870		787699648
2B	391	163.129	665646566	348	526	450448794	2020		812709623
2D	30	39.5405	555087626	129	4233.63	654057050	685		656389786
3A	173	121.478	737952205	380	264.645	753051285	1228		753387692
3B	80	224.434	851724030	241	5222.66	848161565	1336		851869969
3D	-	-	-	119	175.967	617655900	413		619453042
4A	194	61.835	681910513	222	1845.15	751532475	1189		754061530
4B	44	41.8107	655593292	210	125.056	672766284	799		673444876
4D	-	-	-	45	62.7651	513418898	273		518210289
5A	124	106.499	667797441	223	414.056	705303717	1438		710849404
5B	269	291.551	697707787	579	522.874	713404985	1551		714561761
5D	38	3.40625	569677699	160	4048.9	568959847	503		569783883
6A	169	59.1062	498653429	275	394.674	622068866	1427		622543160
6B	525	150.723	719416487	423	1001.79	731066251	1222		730887061
6D	38	7.13231	7562690	130	176.59	492458353	464		495188882
7A	252	130.079	744464355	602	2001.1	743593777	1607		744464802
7B	200	91.5686	739367419	334	495.513	759405691	1070		763472158
7D	17	17.6323	575785725	138	573.171	642704389	447		642776311
Unmapped							324
Total	3158	1734.36	11858743564	5732	25854.5	13739987325	23795	0	14218514502
