# Supplementary material for: Genomic Predictions for Common Bunt, FHB, Stripe Rust, Leaf Rust, and Leaf Spotting Resistance in Spring Wheat
Source: Genes (Basel). 2022 Mar 23;13(4):565. doi: 10.3390/genes13040565 (PMC9032109; doi:10.3390/genes13040565)
Supplement: Supplementary file 1 [file genes-13-00565-s001.zip › Table S3.xlsx]

## Sheet: Sheet1
Supplementary Table S3 Summary statistics and broad-sense heritability of seven disease-related traits in three spring wheat populations evaluated at 2-8 field environments.
	BVC association mapping panel							Peace/Carberry RIL				Attila/CDC Go RIL
Statistic	Stripe rust	Leaf rust	Leaf spot	Common bunt	FHB incidence	FHB severity	FHB index	Stripe rust	Leaf rust	Leaf spot	Common bunt	Stripe rust	Leaf rust	Leaf spot	Common bunt
Genotype variance (σ2g)	3.00087	2.63455	0.475162	1.84437	0.621983	0.874809	65.0627	0.516405	0.751943	1.06025	1.00622	1.28137	0.283571	1.00716	40.7304
Environment Variance (σ2e)	1.15181	0.975191	2.99646	0.375242	8.08371	2.72453	302.801	0.834512	0.0990101	0.180711	0.00496374	0.991769	0	0.20995	20.9817
Genotype (G) x environment € interaction (σ2ge)	1.18914	1.20792	1.32779	0.67456	0.321257	0.459245	50.3641	0.356042	0.147203	0.160421	0	0.837171	0.212447	0.74976	18.0021
Residual (error) variance	1.53988	1.65972	1.17583	1.2348	1.09939	1.27466	89.5237	0.871187	0.482186	0.764159	0.664696	1.24029	2.54771	1.76919	104.242
Total variance	6.88171	6.47739	5.97524	4.12897	10.1263	5.33324	507.751	2.57815	1.48034	2.16554	1.67588	4.3506	3.04372	3.73605	183.956
Grand mean	3.76237	3.51822	4.1222	2.47844	5.78696	3.80093	25.9654	2.07224	1.73694	4.44709	1.58734	3.84926	3.44071	5.99886	13.1372
Number of replicates	2	2	2	2	2	2	2	2	2	2	2	2.33333	5	3	3
Number of environments	8	4	3	2	6	6	6	8	3	4	3	3	3	3	3
P value for genotype	6.4815e-213	1.01392e-62	0.0454247	3.79718e-18	4.40457e-37	3.02802e-75	3.10463e-63	8.77648e-97	1.04018e-59	1.0733e-95	5.39165e-102	1.06958e-22	0.000259129	8.12446e-09	7.67066e-08
P value for environment	0.000421111	0.00871676	0.00957676	0.0271987	2.34932e-06	0.000757947	7.11534e-05	1.78916e-06	0.0693874	0.00150555	0.787516	0.245967	1	0.892091	0.566867
P value for GxE interaction	2.36366e-93	1.18955e-60	1.43318e-37	1.42464e-09	8.02004e-14	1.01781e-18	2.21704e-34	3.20599e-29	2.18086e-07	8.14412e-06	1	1.38415e-17	0.00482959	3.43389e-11	0.00547462
Broad-sense heritability	0.885282	0.77766	0.224923	0.688719	0.294161	0.578708	0.495211	0.717555	0.822354	0.854315	0.899489	0.619558	0.439942	0.565222	0.524904
