# Supplementary material for: Genomic Predictions for Common Bunt, FHB, Stripe Rust, Leaf Rust, and Leaf Spotting Resistance in Spring Wheat
Source: Genes (Basel). 2022 Mar 23;13(4):565. doi: 10.3390/genes13040565 (PMC9032109; doi:10.3390/genes13040565)
Supplement: Supplementary file 1 [file genes-13-00565-s001.zip › Table S4.xlsx]

## Sheet: Sheet1
Supplementary Table S4 Partitioning of variance components in to environments (E), wheat lines (genotype), molecular markers or genomics (G), interactions between genotype and environments (GE), and residual (error or unexplained) variance using three models (M1, M2, and M3 models). Values are in percentage.
Population	Trait	Model	Environment	Line	Genomics	GE	Residual	Total
BVC	Stripe rust	M1	26.3803	37.5162			36.1035	100
BVC	Stripe rust	M2	27.5669	3.3028	33.4501		35.6802	100
BVC	Stripe rust	M3	26.2761	3.40094	34.3404	18.3498	17.6328	100
BVC	Leaf rust	M1	6.90925	68.2062			24.8846	100
BVC	Leaf rust	M2	6.44085	8.10848	59.3837		26.067	100
BVC	Leaf rust	M3	14.4059	10.198	47.7671	8.78209	18.8469	100
BVC	Leaf spot	M1	34.828	5.84453			59.3275	100
BVC	Leaf spot	M2	36.5967	2.72467	6.75985		53.9188	100
BVC	Leaf spot	M3	38.2809	2.99542	3.43449	30.201	25.0882	100
BVC	Common bunt	M1	2.51078	56.26			41.2293	100
BVC	Common bunt	M2	2.66934	5.14089	52.0267		40.1631	100
BVC	Common bunt	M3	2.65729	6.15732	50.2846	13.6122	27.2886	100
BVC	FHB incidence	M1	78.5919	6.83807			14.5701	100
BVC	FHB incidence	M2	78.2671	1.97697	5.6188		14.1372	100
BVC	FHB incidence	M3	77.2779	2.00842	5.21686	5.92647	9.57034	100
BVC	FHB severity	M1	46.4139	23.3043			30.2818	100
BVC	FHB severity	M2	47.8242	3.07694	17.8363		31.2626	100
BVC	FHB severity	M3	48.4856	2.99596	18.0028	12.1011	18.4146	100
BVC	FHB index	M1	53.534	18.4809			27.985	100
BVC	FHB index	M2	54.6132	2.55078	14.373		28.463	100
BVC	FHB index	M3	55.346	2.49735	14.6349	12.4925	15.0292	100
PAC	Stripe rust	M1	28.5204	26.4335			45.0461	100
PAC	Stripe rust	M2	26.9112	8.98403	19.4699		44.6349	100
PAC	Stripe rust	M3	24.9978	12.3701	15.8911	13.2831	33.4579	100
PAC	Leaf rust	M1	3.32704	61.9625			34.7105	100
PAC	Leaf rust	M2	3.56824	28.205	33.7977		34.4291	100
PAC	Leaf rust	M3	3.03294	32.5349	29.3164	9.67883	25.4369	100
PAC	Leaf spot	M1	4.70898	60.4692			34.8218	100
PAC	Leaf spot	M2	4.52955	22.812	39.4814		33.177	100
PAC	Leaf spot	M3	4.46917	27.5814	32.9589	9.2149	25.7756	100
PAC	Common bunt	M1	0.538515	79.9907			19.4708	100
PAC	Common bunt	M2	0.506167	49.9391	29.6753		19.8795	100
PAC	Common bunt	M3	0.469294	47.9081	30.4556	6.27748	14.8895	100
ACG	Stripe rust	M1	17.1646	35.8086			47.0268	100
ACG	Stripe rust	M2	15.3114	17.9392	21.4841		45.2653	100
ACG	Stripe rust	M3	16.6518	21.2661	14.7682	10.4048	36.9091	100
ACG	Leaf rust	M1	24.1642	16.1039			59.7319	100
ACG	Leaf rust	M2	23.3316	8.8911	9.49291		58.2844	100
ACG	Leaf rust	M3	23.5522	8.21665	7.0995	8.09049	53.0412	100
ACG	Leaf spot	M1	14.3296	19.4226			66.2478	100
ACG	Leaf spot	M2	13.7928	14.0161	7.28906		64.902	100
ACG	Leaf spot	M3	13.8882	14.8268	5.63084	9.33945	56.3147	100
ACG	Common bunt	M1	16.7099	25.4528			57.8373	100
ACG	Common bunt	M2	16.1051	20.1838	6.87465		56.8364	100
ACG	Common bunt	M3	16.1291	19.3721	5.17364	6.40427	52.9209	100
