# Supplementary material for: Genomic Predictions for Common Bunt, FHB, Stripe Rust, Leaf Rust, and Leaf Spotting Resistance in Spring Wheat
Source: Genes (Basel). 2022 Mar 23;13(4):565. doi: 10.3390/genes13040565 (PMC9032109; doi:10.3390/genes13040565)
Supplement: Supplementary file 1 [file genes-13-00565-s001.zip › Table S5.xlsx]

## Sheet: Table S5A
Supplementary Table S5A Prediction accuracies of five wheat diseases recorded in three spring wheat populations at 2-8 field environments. The results were obtained for individual environments using three cross validation schemes (CV0, CV1 and CV2), three models (M1, M2, and M3), and ten iterations.
Population	Environment	Cross validation (CV)	Trait	CV step	M1 accuracy	M2 accuracy	M3 accuracy
BVC	Mord-2019	CV1	Leaf rust	1	-0.120646	0.471069	0.471584
BVC	Mord-2019	CV1	Leaf rust	2	-0.110242	0.459659	0.465576
BVC	Mord-2019	CV1	Leaf rust	3	-0.0795025	0.451143	0.451587
BVC	Mord-2019	CV1	Leaf rust	4	-0.0593471	0.464266	0.462866
BVC	Mord-2019	CV1	Leaf rust	5	-0.15098	0.475141	0.471188
BVC	Mord-2019	CV1	Leaf rust	6	-0.0550738	0.459172	0.454449
BVC	Mord-2019	CV1	Leaf rust	7	-0.198691	0.453193	0.453735
BVC	Mord-2019	CV1	Leaf rust	8	-0.0987959	0.462812	0.453993
BVC	Mord-2019	CV1	Leaf rust	9	-0.0964223	0.515445	0.51345
BVC	Mord-2019	CV1	Leaf rust	10	-0.175498	0.462131	0.4558
BVC	Mord-2019	CV2	Leaf rust	1	0.472092	0.570382	0.593083
BVC	Mord-2019	CV2	Leaf rust	2	0.503633	0.581395	0.612285
BVC	Mord-2019	CV2	Leaf rust	3	0.467381	0.569114	0.586454
BVC	Mord-2019	CV2	Leaf rust	4	0.521629	0.588934	0.601667
BVC	Mord-2019	CV2	Leaf rust	5	0.52574	0.596889	0.603277
BVC	Mord-2019	CV2	Leaf rust	6	0.494517	0.575365	0.591812
BVC	Mord-2019	CV2	Leaf rust	7	0.512163	0.59326	0.628826
BVC	Mord-2019	CV2	Leaf rust	8	0.502894	0.588866	0.604071
BVC	Mord-2019	CV2	Leaf rust	9	0.514533	0.591751	0.59557
BVC	Mord-2019	CV2	Leaf rust	10	0.525683	0.608532	0.614676
BVC	Mord-2019	CV0	Leaf rust	1	0.526083	0.563298	0.556899
BVC	Mord-2020	CV1	Leaf rust	1	-0.167681	0.319684	0.297746
BVC	Mord-2020	CV1	Leaf rust	2	-0.0564996	0.323349	0.316333
BVC	Mord-2020	CV1	Leaf rust	3	-0.061382	0.323091	0.310973
BVC	Mord-2020	CV1	Leaf rust	4	-0.0534717	0.348316	0.347053
BVC	Mord-2020	CV1	Leaf rust	5	-0.116429	0.362355	0.349175
BVC	Mord-2020	CV1	Leaf rust	6	-0.208208	0.286503	0.242163
BVC	Mord-2020	CV1	Leaf rust	7	-0.178756	0.296522	0.262248
BVC	Mord-2020	CV1	Leaf rust	8	-0.1241	0.316013	0.291253
BVC	Mord-2020	CV1	Leaf rust	9	-0.130051	0.396688	0.375233
BVC	Mord-2020	CV1	Leaf rust	10	-0.167676	0.342367	0.326025
BVC	Mord-2020	CV2	Leaf rust	1	0.469117	0.518782	0.504795
BVC	Mord-2020	CV2	Leaf rust	2	0.484961	0.508023	0.511649
BVC	Mord-2020	CV2	Leaf rust	3	0.497091	0.517866	0.523845
BVC	Mord-2020	CV2	Leaf rust	4	0.489446	0.501815	0.491189
BVC	Mord-2020	CV2	Leaf rust	5	0.50557	0.521677	0.524239
BVC	Mord-2020	CV2	Leaf rust	6	0.48873	0.502187	0.486951
BVC	Mord-2020	CV2	Leaf rust	7	0.459621	0.486213	0.489044
BVC	Mord-2020	CV2	Leaf rust	8	0.483209	0.510548	0.513889
BVC	Mord-2020	CV2	Leaf rust	9	0.486211	0.507381	0.489988
BVC	Mord-2020	CV2	Leaf rust	10	0.507878	0.524062	0.499955
BVC	Mord-2020	CV0	Leaf rust	1	0.509777	0.532418	0.53972
BVC	Leth-2017	CV1	Stripe rust	1	0.0234991	0.359885	0.367623
BVC	Leth-2017	CV1	Stripe rust	2	-0.0215548	0.376519	0.331621
BVC	Leth-2017	CV1	Stripe rust	3	-0.0912496	0.283956	0.261315
BVC	Leth-2017	CV1	Stripe rust	4	0.0491497	0.344773	0.341311
BVC	Leth-2017	CV1	Stripe rust	5	-0.0660227	0.331936	0.335286
BVC	Leth-2017	CV1	Stripe rust	6	-0.00969237	0.314771	0.2935
BVC	Leth-2017	CV1	Stripe rust	7	-0.180964	0.327587	0.311661
BVC	Leth-2017	CV1	Stripe rust	8	-0.178479	0.371606	0.372184
BVC	Leth-2017	CV1	Stripe rust	9	0.0426451	0.334595	0.326435
BVC	Leth-2017	CV1	Stripe rust	10	-0.0308645	0.348201	0.354302
BVC	Leth-2017	CV2	Stripe rust	1	0.70175	0.696632	0.721454
BVC	Leth-2017	CV2	Stripe rust	2	0.705166	0.701493	0.728995
BVC	Leth-2017	CV2	Stripe rust	3	0.703891	0.702205	0.725589
BVC	Leth-2017	CV2	Stripe rust	4	0.706342	0.705436	0.725588
BVC	Leth-2017	CV2	Stripe rust	5	0.701399	0.697959	0.71173
BVC	Leth-2017	CV2	Stripe rust	6	0.704648	0.705068	0.73096
BVC	Leth-2017	CV2	Stripe rust	7	0.702594	0.698429	0.731067
BVC	Leth-2017	CV2	Stripe rust	8	0.703782	0.700709	0.725272
BVC	Leth-2017	CV2	Stripe rust	9	0.700418	0.697128	0.726291
BVC	Leth-2017	CV2	Stripe rust	10	0.703984	0.700266	0.72103
BVC	Leth-2017	CV0	Stripe rust	1	0.705975	0.699938	0.707384
BVC	Leth-2018	CV1	Stripe rust	1	0.0604972	0.445324	0.474022
BVC	Leth-2018	CV1	Stripe rust	2	-0.203855	0.442815	0.464141
BVC	Leth-2018	CV1	Stripe rust	3	-0.145165	0.363917	0.383002
BVC	Leth-2018	CV1	Stripe rust	4	-0.0670784	0.428144	0.431228
BVC	Leth-2018	CV1	Stripe rust	5	-0.141808	0.414312	0.462644
BVC	Leth-2018	CV1	Stripe rust	6	-0.0922736	0.381031	0.392273
BVC	Leth-2018	CV1	Stripe rust	7	-0.140266	0.427213	0.454549
BVC	Leth-2018	CV1	Stripe rust	8	-0.141379	0.426727	0.437345
BVC	Leth-2018	CV1	Stripe rust	9	-0.0471574	0.413954	0.438535
BVC	Leth-2018	CV1	Stripe rust	10	-0.137734	0.382745	0.396746
BVC	Leth-2018	CV2	Stripe rust	1	0.750449	0.755914	0.776718
BVC	Leth-2018	CV2	Stripe rust	2	0.751556	0.759286	0.762638
BVC	Leth-2018	CV2	Stripe rust	3	0.751811	0.758521	0.769562
BVC	Leth-2018	CV2	Stripe rust	4	0.753064	0.759998	0.774154
BVC	Leth-2018	CV2	Stripe rust	5	0.755609	0.763981	0.779128
BVC	Leth-2018	CV2	Stripe rust	6	0.754145	0.764128	0.784311
BVC	Leth-2018	CV2	Stripe rust	7	0.753938	0.762634	0.781182
BVC	Leth-2018	CV2	Stripe rust	8	0.748657	0.758532	0.774376
BVC	Leth-2018	CV2	Stripe rust	9	0.750811	0.760248	0.773807
BVC	Leth-2018	CV2	Stripe rust	10	0.754375	0.762422	0.76414
BVC	Leth-2018	CV0	Stripe rust	1	0.758055	0.760287	0.761567
BVC	Leth-2019	CV1	Stripe rust	1	-0.0182178	0.380904	0.383695
BVC	Leth-2019	CV1	Stripe rust	2	-0.162797	0.429659	0.4363
BVC	Leth-2019	CV1	Stripe rust	3	-0.134893	0.3542	0.385625
BVC	Leth-2019	CV1	Stripe rust	4	-0.113087	0.396617	0.422157
BVC	Leth-2019	CV1	Stripe rust	5	-0.077778	0.394674	0.419878
BVC	Leth-2019	CV1	Stripe rust	6	-0.0435028	0.370894	0.405591
BVC	Leth-2019	CV1	Stripe rust	7	-0.192481	0.411733	0.44888
BVC	Leth-2019	CV1	Stripe rust	8	-0.195214	0.422513	0.462476
BVC	Leth-2019	CV1	Stripe rust	9	0.0401703	0.410994	0.433052
BVC	Leth-2019	CV1	Stripe rust	10	-0.181104	0.359971	0.381673
BVC	Leth-2019	CV2	Stripe rust	1	0.794107	0.797922	0.817707
BVC	Leth-2019	CV2	Stripe rust	2	0.790204	0.795132	0.812945
BVC	Leth-2019	CV2	Stripe rust	3	0.794357	0.7986	0.803888
BVC	Leth-2019	CV2	Stripe rust	4	0.795271	0.79851	0.819314
BVC	Leth-2019	CV2	Stripe rust	5	0.796256	0.798827	0.809645
BVC	Leth-2019	CV2	Stripe rust	6	0.795154	0.797056	0.808749
BVC	Leth-2019	CV2	Stripe rust	7	0.797194	0.79865	0.822054
BVC	Leth-2019	CV2	Stripe rust	8	0.791165	0.795959	0.820366
BVC	Leth-2019	CV2	Stripe rust	9	0.785145	0.789981	0.80939
BVC	Leth-2019	CV2	Stripe rust	10	0.791151	0.794439	0.813543
BVC	Leth-2019	CV0	Stripe rust	1	0.797542	0.790058	0.795277
BVC	Edm-2016	CV1	Common bunt	1	-0.204656	0.401089	0.436462
BVC	Edm-2016	CV1	Common bunt	2	-0.0949698	0.450809	0.494667
BVC	Edm-2016	CV1	Common bunt	3	0.0171925	0.425657	0.437954
BVC	Edm-2016	CV1	Common bunt	4	-0.0500562	0.451346	0.486181
BVC	Edm-2016	CV1	Common bunt	5	-0.117274	0.430639	0.479822
BVC	Edm-2016	CV1	Common bunt	6	-0.0400777	0.44665	0.479172
BVC	Edm-2016	CV1	Common bunt	7	-0.207422	0.434318	0.45034
BVC	Edm-2016	CV1	Common bunt	8	-0.1368	0.429438	0.443758
BVC	Edm-2016	CV1	Common bunt	9	-0.105264	0.416884	0.3994
BVC	Edm-2016	CV1	Common bunt	10	-0.127271	0.409771	0.417952
BVC	Edm-2016	CV1	Leaf spot	1	-0.140501	0.0310642	0.295069
BVC	Edm-2016	CV1	Leaf spot	2	-0.208768	0.00516542	0.352129
BVC	Edm-2016	CV1	Leaf spot	3	-0.09636	0.054075	0.299704
BVC	Edm-2016	CV1	Leaf spot	4	-0.0654897	0.0136924	0.274461
BVC	Edm-2016	CV1	Leaf spot	5	-0.165997	0.0328251	0.306869
BVC	Edm-2016	CV1	Leaf spot	6	-0.0751452	0.0676111	0.363017
BVC	Edm-2016	CV1	Leaf spot	7	-0.19989	0.0238609	0.294326
BVC	Edm-2016	CV1	Leaf spot	8	-0.150196	0.0379084	0.36172
BVC	Edm-2016	CV1	Leaf spot	9	-0.0988923	0.0251259	0.318862
BVC	Edm-2016	CV1	Leaf spot	10	-0.0935192	0.0381963	0.25777
BVC	Edm-2016	CV1	Stripe rust	1	-0.0191797	0.605364	0.6295
BVC	Edm-2016	CV1	Stripe rust	2	-0.0857513	0.566713	0.589781
BVC	Edm-2016	CV1	Stripe rust	3	-0.134879	0.603192	0.631704
BVC	Edm-2016	CV1	Stripe rust	4	-0.113794	0.566201	0.590612
BVC	Edm-2016	CV1	Stripe rust	5	-0.089134	0.581206	0.613273
BVC	Edm-2016	CV1	Stripe rust	6	-0.123189	0.547806	0.552072
BVC	Edm-2016	CV1	Stripe rust	7	-0.14542	0.530783	0.551996
BVC	Edm-2016	CV1	Stripe rust	8	-0.0574465	0.580444	0.608695
BVC	Edm-2016	CV1	Stripe rust	9	-0.202325	0.563113	0.593536
BVC	Edm-2016	CV1	Stripe rust	10	-0.139124	0.525537	0.550713
BVC	Edm-2016	CV2	Common bunt	1	0.555395	0.606641	0.609374
BVC	Edm-2016	CV2	Common bunt	2	0.578325	0.635262	0.670996
BVC	Edm-2016	CV2	Common bunt	3	0.511983	0.607523	0.616249
BVC	Edm-2016	CV2	Common bunt	4	0.541569	0.655108	0.672017
BVC	Edm-2016	CV2	Common bunt	5	0.509814	0.620552	0.64149
BVC	Edm-2016	CV2	Common bunt	6	0.536496	0.600702	0.639768
BVC	Edm-2016	CV2	Common bunt	7	0.595072	0.656465	0.674242
BVC	Edm-2016	CV2	Common bunt	8	0.519919	0.634438	0.642479
BVC	Edm-2016	CV2	Common bunt	9	0.575152	0.634823	0.648377
BVC	Edm-2016	CV2	Common bunt	10	0.57712	0.630369	0.621793
BVC	Edm-2016	CV2	Leaf spot	1	0.189186	0.137166	0.386496
BVC	Edm-2016	CV2	Leaf spot	2	0.117973	0.141494	0.322157
BVC	Edm-2016	CV2	Leaf spot	3	0.115982	0.113283	0.375994
BVC	Edm-2016	CV2	Leaf spot	4	0.201453	0.175992	0.400458
BVC	Edm-2016	CV2	Leaf spot	5	0.0394731	0.101635	0.351637
BVC	Edm-2016	CV2	Leaf spot	6	0.177829	0.12625	0.416301
BVC	Edm-2016	CV2	Leaf spot	7	0.159966	0.136165	0.362834
BVC	Edm-2016	CV2	Leaf spot	8	0.130329	0.138011	0.380375
BVC	Edm-2016	CV2	Leaf spot	9	0.0994384	0.110743	0.399764
BVC	Edm-2016	CV2	Leaf spot	10	0.113976	0.134248	0.386386
BVC	Edm-2016	CV2	Stripe rust	1	0.802058	0.809525	0.81086
BVC	Edm-2016	CV2	Stripe rust	2	0.804452	0.810969	0.825564
BVC	Edm-2016	CV2	Stripe rust	3	0.791234	0.794214	0.784682
BVC	Edm-2016	CV2	Stripe rust	4	0.775347	0.801089	0.804696
BVC	Edm-2016	CV2	Stripe rust	5	0.779126	0.793926	0.790288
BVC	Edm-2016	CV2	Stripe rust	6	0.781309	0.795436	0.798975
BVC	Edm-2016	CV2	Stripe rust	7	0.767295	0.77617	0.787996
BVC	Edm-2016	CV2	Stripe rust	8	0.774173	0.790029	0.8
BVC	Edm-2016	CV2	Stripe rust	9	0.771932	0.781142	0.772316
BVC	Edm-2016	CV2	Stripe rust	10	0.765503	0.771358	0.790066
BVC	Edm-2016	CV0	Common bunt	1	0.598835	0.625663	0.589379
BVC	Edm-2016	CV0	Leaf spot	1	0.169096	0.0775925	0.201481
BVC	Edm-2016	CV0	Stripe rust	1	0.809155	0.804977	0.806039
BVC	Leth-2016	CV1	Stripe rust	1	0.0276777	0.58293	0.583055
BVC	Leth-2016	CV1	Stripe rust	2	-0.165786	0.516356	0.531156
BVC	Leth-2016	CV1	Stripe rust	3	-0.110975	0.575489	0.584956
BVC	Leth-2016	CV1	Stripe rust	4	-0.0703709	0.561896	0.56356
BVC	Leth-2016	CV1	Stripe rust	5	-0.0376298	0.56898	0.583615
BVC	Leth-2016	CV1	Stripe rust	6	-0.136527	0.519434	0.525534
BVC	Leth-2016	CV1	Stripe rust	7	-0.131248	0.513446	0.525281
BVC	Leth-2016	CV1	Stripe rust	8	-0.116532	0.575736	0.592328
BVC	Leth-2016	CV1	Stripe rust	9	-0.107294	0.562144	0.570336
BVC	Leth-2016	CV1	Stripe rust	10	-0.188565	0.548218	0.567541
BVC	Leth-2016	CV2	Stripe rust	1	0.832529	0.82932	0.788122
BVC	Leth-2016	CV2	Stripe rust	2	0.841249	0.844051	0.808805
BVC	Leth-2016	CV2	Stripe rust	3	0.836741	0.833233	0.799252
BVC	Leth-2016	CV2	Stripe rust	4	0.826204	0.845269	0.82296
BVC	Leth-2016	CV2	Stripe rust	5	0.816574	0.825567	0.815572
BVC	Leth-2016	CV2	Stripe rust	6	0.851078	0.844562	0.81101
BVC	Leth-2016	CV2	Stripe rust	7	0.813087	0.827641	0.801999
BVC	Leth-2016	CV2	Stripe rust	8	0.823753	0.837126	0.800498
BVC	Leth-2016	CV2	Stripe rust	9	0.830675	0.828463	0.802418
BVC	Leth-2016	CV2	Stripe rust	10	0.809006	0.817996	0.79005
BVC	Leth-2016	CV0	Stripe rust	1	0.859557	0.851679	0.857362
BVC	Edm-2017	CV1	Common bunt	1	-0.241182	0.398234	0.398553
BVC	Edm-2017	CV1	Common bunt	2	-0.0297364	0.457537	0.462446
BVC	Edm-2017	CV1	Common bunt	3	-0.117398	0.419171	0.388705
BVC	Edm-2017	CV1	Common bunt	4	-0.172637	0.435242	0.418487
BVC	Edm-2017	CV1	Common bunt	5	-0.0387382	0.446764	0.426236
BVC	Edm-2017	CV1	Common bunt	6	-0.0592341	0.447046	0.448414
BVC	Edm-2017	CV1	Common bunt	7	-0.138913	0.431168	0.426124
BVC	Edm-2017	CV1	Common bunt	8	-0.128094	0.417155	0.407892
BVC	Edm-2017	CV1	Common bunt	9	-0.121423	0.439446	0.436175
BVC	Edm-2017	CV1	Common bunt	10	-0.157916	0.442917	0.451565
BVC	Edm-2017	CV1	Leaf rust	1	-0.0555633	0.558816	0.552802
BVC	Edm-2017	CV1	Leaf rust	2	0.0752706	0.538793	0.526685
BVC	Edm-2017	CV1	Leaf rust	3	-0.139141	0.54688	0.549772
BVC	Edm-2017	CV1	Leaf rust	4	-0.163978	0.534425	0.525996
BVC	Edm-2017	CV1	Leaf rust	5	-0.0994066	0.576317	0.558144
BVC	Edm-2017	CV1	Leaf rust	6	0.0322024	0.582437	0.574936
BVC	Edm-2017	CV1	Leaf rust	7	0.0258823	0.561878	0.563315
BVC	Edm-2017	CV1	Leaf rust	8	0.0124435	0.555304	0.542718
BVC	Edm-2017	CV1	Leaf rust	9	-0.0947856	0.588982	0.587412
BVC	Edm-2017	CV1	Leaf rust	10	-0.137668	0.579689	0.559172
BVC	Edm-2017	CV1	Leaf spot	1	-0.14228	0.458023	0.598286
BVC	Edm-2017	CV1	Leaf spot	2	-0.172069	0.421753	0.574832
BVC	Edm-2017	CV1	Leaf spot	3	-0.175917	0.435365	0.585322
BVC	Edm-2017	CV1	Leaf spot	4	-0.213264	0.356505	0.568442
BVC	Edm-2017	CV1	Leaf spot	5	-0.0922941	0.510367	0.59687
BVC	Edm-2017	CV1	Leaf spot	6	-0.0626832	0.503589	0.604462
BVC	Edm-2017	CV1	Leaf spot	7	-0.0787663	0.507131	0.585194
BVC	Edm-2017	CV1	Leaf spot	8	-0.123721	0.484439	0.585559
BVC	Edm-2017	CV1	Leaf spot	9	-0.175477	0.393231	0.595833
BVC	Edm-2017	CV1	Leaf spot	10	-0.161376	0.453026	0.603111
BVC	Edm-2017	CV2	Common bunt	1	0.575173	0.601277	0.560842
BVC	Edm-2017	CV2	Common bunt	2	0.591318	0.637155	0.643973
BVC	Edm-2017	CV2	Common bunt	3	0.54126	0.623788	0.631962
BVC	Edm-2017	CV2	Common bunt	4	0.542702	0.622626	0.616743
BVC	Edm-2017	CV2	Common bunt	5	0.570046	0.626386	0.588935
BVC	Edm-2017	CV2	Common bunt	6	0.532321	0.589615	0.586641
BVC	Edm-2017	CV2	Common bunt	7	0.605052	0.627507	0.598139
BVC	Edm-2017	CV2	Common bunt	8	0.562509	0.653813	0.644852
BVC	Edm-2017	CV2	Common bunt	9	0.570908	0.632443	0.619823
BVC	Edm-2017	CV2	Common bunt	10	0.559063	0.5928	0.553762
BVC	Edm-2017	CV2	Leaf rust	1	0.660743	0.715767	0.710138
BVC	Edm-2017	CV2	Leaf rust	2	0.629744	0.700217	0.691001
BVC	Edm-2017	CV2	Leaf rust	3	0.671942	0.702217	0.667208
BVC	Edm-2017	CV2	Leaf rust	4	0.692362	0.740402	0.723147
BVC	Edm-2017	CV2	Leaf rust	5	0.691123	0.717127	0.705225
BVC	Edm-2017	CV2	Leaf rust	6	0.695119	0.716741	0.698009
BVC	Edm-2017	CV2	Leaf rust	7	0.637491	0.70564	0.707361
BVC	Edm-2017	CV2	Leaf rust	8	0.681578	0.716179	0.685098
BVC	Edm-2017	CV2	Leaf rust	9	0.675276	0.711213	0.691679
BVC	Edm-2017	CV2	Leaf rust	10	0.636665	0.696909	0.687963
BVC	Edm-2017	CV2	Leaf spot	1	0.128512	0.460375	0.607837
BVC	Edm-2017	CV2	Leaf spot	2	0.189337	0.49889	0.602836
BVC	Edm-2017	CV2	Leaf spot	3	0.0884017	0.44685	0.602784
BVC	Edm-2017	CV2	Leaf spot	4	0.126119	0.490283	0.600841
BVC	Edm-2017	CV2	Leaf spot	5	0.0965667	0.454133	0.639335
BVC	Edm-2017	CV2	Leaf spot	6	0.132064	0.440535	0.572885
BVC	Edm-2017	CV2	Leaf spot	7	0.116789	0.445566	0.598968
BVC	Edm-2017	CV2	Leaf spot	8	0.195857	0.479776	0.580905
BVC	Edm-2017	CV2	Leaf spot	9	0.0251255	0.371426	0.57008
BVC	Edm-2017	CV2	Leaf spot	10	0.138026	0.463763	0.607782
BVC	Edm-2017	CV0	Common bunt	1	0.633549	0.629926	0.647263
BVC	Edm-2017	CV0	Leaf rust	1	0.738262	0.747856	0.631229
BVC	Edm-2017	CV0	Leaf spot	1	0.193174	0.26699	0.211784
BVC	Cres-2018	CV1	Stripe rust	1	-0.0552902	0.502573	0.534238
BVC	Cres-2018	CV1	Stripe rust	2	-0.0412169	0.456881	0.498244
BVC	Cres-2018	CV1	Stripe rust	3	-0.108552	0.470352	0.491831
BVC	Cres-2018	CV1	Stripe rust	4	-0.100284	0.452288	0.486044
BVC	Cres-2018	CV1	Stripe rust	5	-0.0884854	0.456432	0.496424
BVC	Cres-2018	CV1	Stripe rust	6	-0.156866	0.436206	0.463703
BVC	Cres-2018	CV1	Stripe rust	7	-0.0274599	0.460145	0.496416
BVC	Cres-2018	CV1	Stripe rust	8	-0.0998499	0.458937	0.496801
BVC	Cres-2018	CV1	Stripe rust	9	-0.100773	0.461497	0.508977
BVC	Cres-2018	CV1	Stripe rust	10	0.0279863	0.457028	0.488636
BVC	Cres-2018	CV2	Stripe rust	1	0.595601	0.618463	0.63893
BVC	Cres-2018	CV2	Stripe rust	2	0.596538	0.613763	0.617723
BVC	Cres-2018	CV2	Stripe rust	3	0.587468	0.606133	0.615488
BVC	Cres-2018	CV2	Stripe rust	4	0.559873	0.601019	0.587216
BVC	Cres-2018	CV2	Stripe rust	5	0.572352	0.603535	0.609121
BVC	Cres-2018	CV2	Stripe rust	6	0.576873	0.599354	0.610258
BVC	Cres-2018	CV2	Stripe rust	7	0.590833	0.613601	0.629475
BVC	Cres-2018	CV2	Stripe rust	8	0.590833	0.612736	0.600487
BVC	Cres-2018	CV2	Stripe rust	9	0.610846	0.62742	0.625209
BVC	Cres-2018	CV2	Stripe rust	10	0.54657	0.575683	0.590483
BVC	Cres-2018	CV0	Stripe rust	1	0.601405	0.615263	0.610466
BVC	Edm-2018	CV1	Leaf spot	1	-0.133639	0.0423044	0.229785
BVC	Edm-2018	CV1	Leaf spot	2	-0.118747	0.0988248	0.278183
BVC	Edm-2018	CV1	Leaf spot	3	-0.119602	0.051106	0.280162
BVC	Edm-2018	CV1	Leaf spot	4	-0.18994	0.00925761	0.230555
BVC	Edm-2018	CV1	Leaf spot	5	-0.037927	0.0814408	0.234503
BVC	Edm-2018	CV1	Leaf spot	6	-0.045161	0.0726586	0.2726
BVC	Edm-2018	CV1	Leaf spot	7	-0.183951	0.0441442	0.201516
BVC	Edm-2018	CV1	Leaf spot	8	-0.120773	0.0766133	0.228746
BVC	Edm-2018	CV1	Leaf spot	9	-0.0605391	0.036522	0.226356
BVC	Edm-2018	CV1	Leaf spot	10	-0.213335	0.00602341	0.224924
BVC	Edm-2018	CV1	Stripe rust	1	-0.0774544	0.576909	0.575006
BVC	Edm-2018	CV1	Stripe rust	2	-0.00835707	0.536734	0.516526
BVC	Edm-2018	CV1	Stripe rust	3	-0.186002	0.557857	0.560208
BVC	Edm-2018	CV1	Stripe rust	4	-0.140822	0.531566	0.542616
BVC	Edm-2018	CV1	Stripe rust	5	-0.0880583	0.559812	0.57235
BVC	Edm-2018	CV1	Stripe rust	6	-0.198885	0.512671	0.514374
BVC	Edm-2018	CV1	Stripe rust	7	-0.189936	0.510796	0.498245
BVC	Edm-2018	CV1	Stripe rust	8	-0.0865419	0.544568	0.543227
BVC	Edm-2018	CV1	Stripe rust	9	0.0274918	0.550505	0.54608
BVC	Edm-2018	CV1	Stripe rust	10	-0.209821	0.530793	0.543805
BVC	Edm-2018	CV2	Leaf spot	1	0.00923957	0.0770995	0.300077
BVC	Edm-2018	CV2	Leaf spot	2	-0.0416345	0.0691111	0.260155
BVC	Edm-2018	CV2	Leaf spot	3	-0.0190493	0.0541769	0.297383
BVC	Edm-2018	CV2	Leaf spot	4	-0.0628114	0.0370737	0.241322
BVC	Edm-2018	CV2	Leaf spot	5	-0.0340495	0.0422766	0.249256
BVC	Edm-2018	CV2	Leaf spot	6	-0.0611195	0.0257721	0.265356
BVC	Edm-2018	CV2	Leaf spot	7	-0.0903162	-0.0035719	0.218901
BVC	Edm-2018	CV2	Leaf spot	8	-0.0677064	0.0185742	0.184914
BVC	Edm-2018	CV2	Leaf spot	9	-0.0944917	-0.0149836	0.188285
BVC	Edm-2018	CV2	Leaf spot	10	-0.0149265	0.0617467	0.267242
BVC	Edm-2018	CV2	Stripe rust	1	0.74675	0.776242	0.775125
BVC	Edm-2018	CV2	Stripe rust	2	0.74718	0.768656	0.760544
BVC	Edm-2018	CV2	Stripe rust	3	0.734428	0.76585	0.77394
BVC	Edm-2018	CV2	Stripe rust	4	0.746559	0.783862	0.763843
BVC	Edm-2018	CV2	Stripe rust	5	0.762585	0.779596	0.769037
BVC	Edm-2018	CV2	Stripe rust	6	0.751978	0.772374	0.756831
BVC	Edm-2018	CV2	Stripe rust	7	0.728271	0.753231	0.747098
BVC	Edm-2018	CV2	Stripe rust	8	0.747791	0.77786	0.761524
BVC	Edm-2018	CV2	Stripe rust	9	0.741174	0.759597	0.755091
BVC	Edm-2018	CV2	Stripe rust	10	0.742099	0.771445	0.762551
BVC	Edm-2018	CV0	Leaf spot	1	0.00465703	-0.00804313	0.0173862
BVC	Edm-2018	CV0	Stripe rust	1	0.759529	0.777472	0.773076
BVC	Edm-2020	CV1	Leaf rust	1	-0.0877973	0.614096	0.612537
BVC	Edm-2020	CV1	Leaf rust	2	0.104137	0.588049	0.589456
BVC	Edm-2020	CV1	Leaf rust	3	-0.111531	0.580653	0.569754
BVC	Edm-2020	CV1	Leaf rust	4	-0.167731	0.59428	0.598941
BVC	Edm-2020	CV1	Leaf rust	5	-0.205843	0.615336	0.610414
BVC	Edm-2020	CV1	Leaf rust	6	0.00142929	0.616903	0.621044
BVC	Edm-2020	CV1	Leaf rust	7	-0.0145295	0.598004	0.598459
BVC	Edm-2020	CV1	Leaf rust	8	0.0177944	0.592849	0.588953
BVC	Edm-2020	CV1	Leaf rust	9	-0.14023	0.630478	0.641556
BVC	Edm-2020	CV1	Leaf rust	10	0.0190641	0.629049	0.614306
BVC	Edm-2020	CV2	Leaf rust	1	0.660751	0.741769	0.755841
BVC	Edm-2020	CV2	Leaf rust	2	0.606253	0.713948	0.703389
BVC	Edm-2020	CV2	Leaf rust	3	0.663782	0.7388	0.721228
BVC	Edm-2020	CV2	Leaf rust	4	0.700801	0.775337	0.768275
BVC	Edm-2020	CV2	Leaf rust	5	0.668568	0.736809	0.731597
BVC	Edm-2020	CV2	Leaf rust	6	0.702525	0.758945	0.758114
BVC	Edm-2020	CV2	Leaf rust	7	0.653695	0.730008	0.725819
BVC	Edm-2020	CV2	Leaf rust	8	0.674881	0.755267	0.737651
BVC	Edm-2020	CV2	Leaf rust	9	0.679716	0.738645	0.727373
BVC	Edm-2020	CV2	Leaf rust	10	0.661205	0.73868	0.740891
BVC	Edm-2020	CV0	Leaf rust	1	0.748576	0.773509	0.641112
BVC	Cres-2020	CV1	Stripe rust	1	-0.0122361	0.5579	0.546235
BVC	Cres-2020	CV1	Stripe rust	2	-0.0547754	0.531115	0.536745
BVC	Cres-2020	CV1	Stripe rust	3	-0.150644	0.558514	0.560432
BVC	Cres-2020	CV1	Stripe rust	4	-0.0454487	0.532386	0.536464
BVC	Cres-2020	CV1	Stripe rust	5	-0.0399473	0.560019	0.566016
BVC	Cres-2020	CV1	Stripe rust	6	-0.131031	0.520542	0.523348
BVC	Cres-2020	CV1	Stripe rust	7	-0.142776	0.506244	0.495079
BVC	Cres-2020	CV1	Stripe rust	8	-0.078534	0.547531	0.553512
BVC	Cres-2020	CV1	Stripe rust	9	-0.142086	0.529569	0.515877
BVC	Cres-2020	CV1	Stripe rust	10	-0.186946	0.526856	0.526458
BVC	Cres-2020	CV2	Stripe rust	1	0.82497	0.808763	0.76822
BVC	Cres-2020	CV2	Stripe rust	2	0.807789	0.801061	0.768165
BVC	Cres-2020	CV2	Stripe rust	3	0.811028	0.805594	0.786368
BVC	Cres-2020	CV2	Stripe rust	4	0.788986	0.798425	0.775424
BVC	Cres-2020	CV2	Stripe rust	5	0.828591	0.815319	0.777997
BVC	Cres-2020	CV2	Stripe rust	6	0.821395	0.812213	0.7874
BVC	Cres-2020	CV2	Stripe rust	7	0.798513	0.792592	0.747702
BVC	Cres-2020	CV2	Stripe rust	8	0.802465	0.796024	0.753527
BVC	Cres-2020	CV2	Stripe rust	9	0.805645	0.795422	0.765393
BVC	Cres-2020	CV2	Stripe rust	10	0.782336	0.777901	0.765804
BVC	Cres-2020	CV0	Stripe rust	1	0.830276	0.811545	0.821267
PAC	Leth-2017	CV1	Stripe rust	1	-0.0794447	0.187281	0.150725
PAC	Leth-2018	CV1	Stripe rust	1	-0.0686278	0.224815	0.211268
PAC	Leth-2019	CV1	Stripe rust	1	-0.0974037	0.304619	0.289642
PAC	Edm_F-2017	CV1	Common bunt	1	-0.234334	0.195148	0.129341
PAC	Edm_N-2017	CV1	Common bunt	1	-0.234677	0.194694	0.130901
PAC	Edm-2018	CV1	Common bunt	1	-0.207026	0.19034	0.174651
PAC	Edm_F-2017	CV1	Leaf rust	1	-0.185551	0.313162	0.337761
PAC	Edm_N-2017	CV1	Leaf rust	1	-0.191646	0.316239	0.339285
PAC	Edm-2020	CV1	Leaf rust	1	-0.119838	0.176921	0.0818956
PAC	Edm-2016	CV1	Leaf spot	1	-0.0893159	0.296008	0.282072
PAC	Edm_F-2017	CV1	Leaf spot	1	-0.0360558	0.312537	0.262546
PAC	Edm_N-2017	CV1	Leaf spot	1	-0.0359196	0.312517	0.265719
PAC	Edm-2018	CV1	Leaf spot	1	-0.136434	0.371816	0.423045
PAC	Cres-2016	CV1	Stripe rust	1	-0.117668	0.31948	0.408436
PAC	Edm-2016	CV1	Stripe rust	1	-0.091181	0.273477	0.276954
PAC	Edm-2018	CV1	Stripe rust	1	0.0858827	0.218491	0.16853
PAC	Edm-2019	CV1	Stripe rust	1	-0.159507	0.148931	0.10854
PAC	Leth-2016	CV1	Stripe rust	1	-0.0194851	0.345595	0.371915
PAC	Leth-2017	CV2	Stripe rust	1	0.472082	0.471787	0.462956
PAC	Leth-2018	CV2	Stripe rust	1	0.680067	0.669628	0.680447
PAC	Leth-2019	CV2	Stripe rust	1	0.558933	0.599874	0.585818
PAC	Edm_F-2017	CV2	Common bunt	1	0.899424	0.900253	0.89751
PAC	Edm_N-2017	CV2	Common bunt	1	0.900486	0.901369	0.900003
PAC	Edm-2018	CV2	Common bunt	1	0.759121	0.763463	0.768269
PAC	Edm_F-2017	CV2	Leaf rust	1	0.818019	0.821239	0.815168
PAC	Edm_N-2017	CV2	Leaf rust	1	0.8194	0.822714	0.822551
PAC	Edm-2020	CV2	Leaf rust	1	0.452132	0.452844	0.419509
PAC	Edm-2016	CV2	Leaf spot	1	0.568783	0.575146	0.586113
PAC	Edm_F-2017	CV2	Leaf spot	1	0.839851	0.827076	0.829837
PAC	Edm_N-2017	CV2	Leaf spot	1	0.836514	0.821631	0.825933
PAC	Edm-2018	CV2	Leaf spot	1	0.643302	0.659695	0.677404
PAC	Cres-2016	CV2	Stripe rust	1	0.392742	0.415313	0.463518
PAC	Edm-2016	CV2	Stripe rust	1	0.606208	0.617411	0.61725
PAC	Edm-2018	CV2	Stripe rust	1	0.525096	0.506827	0.521433
PAC	Edm-2019	CV2	Stripe rust	1	0.511699	0.508673	0.483983
PAC	Leth-2016	CV2	Stripe rust	1	0.619024	0.629284	0.611258
PAC	Leth-2017	CV0	Stripe rust	1	0.48272	0.485665	0.486215
PAC	Leth-2018	CV0	Stripe rust	1	0.694149	0.648289	0.665166
PAC	Leth-2019	CV0	Stripe rust	1	0.565709	0.58702	0.565717
PAC	Edm_F-2017	CV0	Common bunt	1	0.921567	0.918768	0.921341
PAC	Edm_N-2017	CV0	Common bunt	1	0.921567	0.918767	0.921252
PAC	Edm-2018	CV0	Common bunt	1	0.76525	0.765251	0.764365
PAC	Edm_F-2017	CV0	Leaf rust	1	0.928984	0.869674	0.917927
PAC	Edm_N-2017	CV0	Leaf rust	1	0.931996	0.872259	0.924245
PAC	Edm-2020	CV0	Leaf rust	1	0.456735	0.456707	0.457407
PAC	Edm-2016	CV0	Leaf spot	1	0.594446	0.599467	0.596938
PAC	Edm_F-2017	CV0	Leaf spot	1	0.874617	0.848588	0.862616
PAC	Edm_N-2017	CV0	Leaf spot	1	0.874618	0.848586	0.862526
PAC	Edm-2018	CV0	Leaf spot	1	0.673216	0.678814	0.674739
PAC	Cres-2016	CV0	Stripe rust	1	0.396494	0.411403	0.387375
PAC	Edm-2016	CV0	Stripe rust	1	0.63254	0.612439	0.63008
PAC	Edm-2018	CV0	Stripe rust	1	0.552512	0.530954	0.548315
PAC	Edm-2019	CV0	Stripe rust	1	0.517317	0.509438	0.517171
PAC	Leth-2016	CV0	Stripe rust	1	0.659647	0.650973	0.667121
PAC	Leth-2017	CV1	Stripe rust	2	-0.146858	0.160843	0.0873842
PAC	Leth-2018	CV1	Stripe rust	2	-0.100206	0.248115	0.254621
PAC	Leth-2019	CV1	Stripe rust	2	-0.0897117	0.350423	0.337816
PAC	Edm_F-2017	CV1	Common bunt	2	-0.0322728	0.339792	0.309616
PAC	Edm_N-2017	CV1	Common bunt	2	-0.0320359	0.33961	0.308802
PAC	Edm-2018	CV1	Common bunt	2	-0.0408954	0.360316	0.357971
PAC	Edm_F-2017	CV1	Leaf rust	2	0.0308926	0.374212	0.368942
PAC	Edm_N-2017	CV1	Leaf rust	2	0.0389656	0.37824	0.370305
PAC	Edm-2020	CV1	Leaf rust	2	-0.0614081	0.233124	0.181779
PAC	Edm-2016	CV1	Leaf spot	2	-0.0452436	0.333921	0.341397
PAC	Edm_F-2017	CV1	Leaf spot	2	-0.0358484	0.289805	0.25349
PAC	Edm_N-2017	CV1	Leaf spot	2	-0.035351	0.28942	0.254362
PAC	Edm-2018	CV1	Leaf spot	2	-0.167521	0.330117	0.396655
PAC	Cres-2016	CV1	Stripe rust	2	-0.152612	0.273412	0.391901
PAC	Edm-2016	CV1	Stripe rust	2	-0.0340654	0.255619	0.266021
PAC	Edm-2018	CV1	Stripe rust	2	0.0741391	0.181582	0.159116
PAC	Edm-2019	CV1	Stripe rust	2	-0.0607747	0.153577	0.12129
PAC	Leth-2016	CV1	Stripe rust	2	-0.173024	0.265931	0.298174
PAC	Leth-2017	CV2	Stripe rust	2	0.478926	0.482506	0.456521
PAC	Leth-2018	CV2	Stripe rust	2	0.683328	0.6672	0.693794
PAC	Leth-2019	CV2	Stripe rust	2	0.562183	0.605487	0.603392
PAC	Edm_F-2017	CV2	Common bunt	2	0.859161	0.862225	0.86081
PAC	Edm_N-2017	CV2	Common bunt	2	0.861719	0.865799	0.862689
PAC	Edm-2018	CV2	Common bunt	2	0.763621	0.774599	0.760302
PAC	Edm_F-2017	CV2	Leaf rust	2	0.831286	0.838707	0.815591
PAC	Edm_N-2017	CV2	Leaf rust	2	0.863559	0.868952	0.852577
PAC	Edm-2020	CV2	Leaf rust	2	0.449889	0.459505	0.444131
PAC	Edm-2016	CV2	Leaf spot	2	0.584461	0.596604	0.603964
PAC	Edm_F-2017	CV2	Leaf spot	2	0.836052	0.829342	0.830986
PAC	Edm_N-2017	CV2	Leaf spot	2	0.834567	0.829208	0.820637
PAC	Edm-2018	CV2	Leaf spot	2	0.649798	0.673238	0.698254
PAC	Cres-2016	CV2	Stripe rust	2	0.36843	0.396359	0.397549
PAC	Edm-2016	CV2	Stripe rust	2	0.579011	0.588418	0.583673
PAC	Edm-2018	CV2	Stripe rust	2	0.514992	0.510142	0.533262
PAC	Edm-2019	CV2	Stripe rust	2	0.46127	0.460776	0.463941
PAC	Leth-2016	CV2	Stripe rust	2	0.584764	0.597696	0.607444
PAC	Leth-2017	CV1	Stripe rust	3	-0.115547	0.223488	0.159924
PAC	Leth-2018	CV1	Stripe rust	3	-0.0642515	0.275413	0.239665
PAC	Leth-2019	CV1	Stripe rust	3	0.0395014	0.453118	0.451402
PAC	Edm_F-2017	CV1	Common bunt	3	-0.120486	0.353868	0.319644
PAC	Edm_N-2017	CV1	Common bunt	3	-0.120448	0.353742	0.320256
PAC	Edm-2018	CV1	Common bunt	3	-0.187782	0.36062	0.371428
PAC	Edm_F-2017	CV1	Leaf rust	3	-0.0590679	0.40406	0.414231
PAC	Edm_N-2017	CV1	Leaf rust	3	-0.0564232	0.406671	0.416556
PAC	Edm-2020	CV1	Leaf rust	3	-0.0348126	0.229085	0.111491
PAC	Edm-2016	CV1	Leaf spot	3	-0.0776956	0.336709	0.333846
PAC	Edm_F-2017	CV1	Leaf spot	3	-0.0444056	0.327172	0.284909
PAC	Edm_N-2017	CV1	Leaf spot	3	-0.0421757	0.327172	0.284281
PAC	Edm-2018	CV1	Leaf spot	3	-0.0337307	0.381411	0.39599
PAC	Cres-2016	CV1	Stripe rust	3	-0.167994	0.290959	0.323281
PAC	Edm-2016	CV1	Stripe rust	3	-0.0779916	0.321841	0.317241
PAC	Edm-2018	CV1	Stripe rust	3	-0.077284	0.210071	0.199563
PAC	Edm-2019	CV1	Stripe rust	3	0.0354779	0.21876	0.172638
PAC	Leth-2016	CV1	Stripe rust	3	-0.0127021	0.335559	0.361305
PAC	Leth-2017	CV2	Stripe rust	3	0.481228	0.473051	0.44282
PAC	Leth-2018	CV2	Stripe rust	3	0.693842	0.679159	0.678974
PAC	Leth-2019	CV2	Stripe rust	3	0.556511	0.600687	0.60656
PAC	Edm_F-2017	CV2	Common bunt	3	0.883556	0.886264	0.881391
PAC	Edm_N-2017	CV2	Common bunt	3	0.879376	0.881692	0.878124
PAC	Edm-2018	CV2	Common bunt	3	0.759629	0.765606	0.760053
PAC	Edm_F-2017	CV2	Leaf rust	3	0.848437	0.855848	0.839135
PAC	Edm_N-2017	CV2	Leaf rust	3	0.831967	0.841697	0.805408
PAC	Edm-2020	CV2	Leaf rust	3	0.472795	0.469173	0.458371
PAC	Edm-2016	CV2	Leaf spot	3	0.578421	0.594891	0.597287
PAC	Edm_F-2017	CV2	Leaf spot	3	0.843612	0.842172	0.838949
PAC	Edm_N-2017	CV2	Leaf spot	3	0.843298	0.83788	0.82041
PAC	Edm-2018	CV2	Leaf spot	3	0.667648	0.684816	0.69534
PAC	Cres-2016	CV2	Stripe rust	3	0.387251	0.421741	0.476107
PAC	Edm-2016	CV2	Stripe rust	3	0.567483	0.576588	0.566615
PAC	Edm-2018	CV2	Stripe rust	3	0.507432	0.486657	0.489676
PAC	Edm-2019	CV2	Stripe rust	3	0.466927	0.461157	0.458041
PAC	Leth-2016	CV2	Stripe rust	3	0.589817	0.602991	0.604946
PAC	Leth-2017	CV1	Stripe rust	4	-0.111998	0.134142	0.0582914
PAC	Leth-2018	CV1	Stripe rust	4	-0.0321729	0.249894	0.259882
PAC	Leth-2019	CV1	Stripe rust	4	-0.0647469	0.327759	0.320474
PAC	Edm_F-2017	CV1	Common bunt	4	0.112094	0.38892	0.340916
PAC	Edm_N-2017	CV1	Common bunt	4	0.112432	0.388924	0.340152
PAC	Edm-2018	CV1	Common bunt	4	0.0420788	0.380891	0.329903
PAC	Edm_F-2017	CV1	Leaf rust	4	0.0428043	0.310737	0.332854
PAC	Edm_N-2017	CV1	Leaf rust	4	0.052323	0.310604	0.334683
PAC	Edm-2020	CV1	Leaf rust	4	0.0144875	0.181615	0.121102
PAC	Edm-2016	CV1	Leaf spot	4	0.0545926	0.397335	0.391279
PAC	Edm_F-2017	CV1	Leaf spot	4	-0.0057739	0.37365	0.34215
PAC	Edm_N-2017	CV1	Leaf spot	4	-0.00552148	0.37369	0.340639
PAC	Edm-2018	CV1	Leaf spot	4	-0.109517	0.382948	0.386583
PAC	Cres-2016	CV1	Stripe rust	4	-0.104662	0.278407	0.369926
PAC	Edm-2016	CV1	Stripe rust	4	-0.169782	0.274172	0.300547
PAC	Edm-2018	CV1	Stripe rust	4	-0.160956	0.189347	0.151017
PAC	Edm-2019	CV1	Stripe rust	4	-0.0177507	0.202295	0.221974
PAC	Leth-2016	CV1	Stripe rust	4	-0.121661	0.33028	0.351922
PAC	Leth-2017	CV2	Stripe rust	4	0.475329	0.470532	0.451913
PAC	Leth-2018	CV2	Stripe rust	4	0.680571	0.66705	0.653412
PAC	Leth-2019	CV2	Stripe rust	4	0.545321	0.583855	0.568688
PAC	Edm_F-2017	CV2	Common bunt	4	0.895574	0.895024	0.893418
PAC	Edm_N-2017	CV2	Common bunt	4	0.906348	0.90552	0.905236
PAC	Edm-2018	CV2	Common bunt	4	0.758176	0.760822	0.769628
PAC	Edm_F-2017	CV2	Leaf rust	4	0.832133	0.850844	0.843139
PAC	Edm_N-2017	CV2	Leaf rust	4	0.833542	0.859045	0.84295
PAC	Edm-2020	CV2	Leaf rust	4	0.370281	0.384219	0.375858
PAC	Edm-2016	CV2	Leaf spot	4	0.599411	0.604166	0.608413
PAC	Edm_F-2017	CV2	Leaf spot	4	0.852346	0.838914	0.838452
PAC	Edm_N-2017	CV2	Leaf spot	4	0.850152	0.836306	0.834912
PAC	Edm-2018	CV2	Leaf spot	4	0.660651	0.680661	0.70167
PAC	Cres-2016	CV2	Stripe rust	4	0.38391	0.418684	0.424844
PAC	Edm-2016	CV2	Stripe rust	4	0.586811	0.591	0.600636
PAC	Edm-2018	CV2	Stripe rust	4	0.479184	0.476869	0.496173
PAC	Edm-2019	CV2	Stripe rust	4	0.50076	0.496797	0.497183
PAC	Leth-2016	CV2	Stripe rust	4	0.613833	0.624456	0.633093
PAC	Leth-2017	CV1	Stripe rust	5	-0.129771	0.196556	0.125601
PAC	Leth-2018	CV1	Stripe rust	5	-0.0929143	0.285241	0.262303
PAC	Leth-2019	CV1	Stripe rust	5	-0.166026	0.383384	0.351057
PAC	Edm_F-2017	CV1	Common bunt	5	-0.0703005	0.28178	0.274767
PAC	Edm_N-2017	CV1	Common bunt	5	-0.0703603	0.281677	0.273265
PAC	Edm-2018	CV1	Common bunt	5	-0.0401789	0.308044	0.3319
PAC	Edm_F-2017	CV1	Leaf rust	5	-0.0500748	0.331067	0.299055
PAC	Edm_N-2017	CV1	Leaf rust	5	-0.0642292	0.328681	0.294764
PAC	Edm-2020	CV1	Leaf rust	5	0.0531309	0.258493	0.1972
PAC	Edm-2016	CV1	Leaf spot	5	-0.10124	0.353567	0.388091
PAC	Edm_F-2017	CV1	Leaf spot	5	-0.102378	0.294054	0.28024
PAC	Edm_N-2017	CV1	Leaf spot	5	-0.101562	0.294332	0.281345
PAC	Edm-2018	CV1	Leaf spot	5	0.00684683	0.38112	0.404297
PAC	Cres-2016	CV1	Stripe rust	5	-0.0599082	0.314219	0.355062
PAC	Edm-2016	CV1	Stripe rust	5	-0.173407	0.293996	0.325151
PAC	Edm-2018	CV1	Stripe rust	5	-0.0731133	0.191751	0.153607
PAC	Edm-2019	CV1	Stripe rust	5	-0.108365	0.178746	0.143769
PAC	Leth-2016	CV1	Stripe rust	5	-0.192512	0.31197	0.369534
PAC	Leth-2017	CV2	Stripe rust	5	0.479131	0.469853	0.451964
PAC	Leth-2018	CV2	Stripe rust	5	0.686871	0.673328	0.68266
PAC	Leth-2019	CV2	Stripe rust	5	0.551804	0.588009	0.577551
PAC	Edm_F-2017	CV2	Common bunt	5	0.901132	0.903011	0.904333
PAC	Edm_N-2017	CV2	Common bunt	5	0.909904	0.91134	0.915825
PAC	Edm-2018	CV2	Common bunt	5	0.75552	0.763113	0.756855
PAC	Edm_F-2017	CV2	Leaf rust	5	0.881976	0.876776	0.864041
PAC	Edm_N-2017	CV2	Leaf rust	5	0.883413	0.877527	0.861722
PAC	Edm-2020	CV2	Leaf rust	5	0.463176	0.45829	0.449881
PAC	Edm-2016	CV2	Leaf spot	5	0.576516	0.587313	0.594251
PAC	Edm_F-2017	CV2	Leaf spot	5	0.84871	0.840114	0.832112
PAC	Edm_N-2017	CV2	Leaf spot	5	0.855443	0.84846	0.838524
PAC	Edm-2018	CV2	Leaf spot	5	0.624839	0.646259	0.66957
PAC	Cres-2016	CV2	Stripe rust	5	0.33315	0.367086	0.405595
PAC	Edm-2016	CV2	Stripe rust	5	0.612344	0.626107	0.641614
PAC	Edm-2018	CV2	Stripe rust	5	0.532725	0.509587	0.536574
PAC	Edm-2019	CV2	Stripe rust	5	0.478247	0.477519	0.470953
PAC	Leth-2016	CV2	Stripe rust	5	0.622871	0.63613	0.660594
PAC	Leth-2017	CV1	Stripe rust	6	-0.0223612	0.224089	0.167901
PAC	Leth-2018	CV1	Stripe rust	6	-0.124005	0.331267	0.331821
PAC	Leth-2019	CV1	Stripe rust	6	-0.0580929	0.445498	0.428586
PAC	Edm_F-2017	CV1	Common bunt	6	-0.182922	0.207896	0.17683
PAC	Edm_N-2017	CV1	Common bunt	6	-0.183007	0.207849	0.177134
PAC	Edm-2018	CV1	Common bunt	6	-0.121028	0.23645	0.260348
PAC	Edm_F-2017	CV1	Leaf rust	6	-0.0255363	0.413808	0.403272
PAC	Edm_N-2017	CV1	Leaf rust	6	-0.029946	0.415653	0.406283
PAC	Edm-2020	CV1	Leaf rust	6	-0.0725893	0.231566	0.0837771
PAC	Edm-2016	CV1	Leaf spot	6	-0.0289293	0.34688	0.37024
PAC	Edm_F-2017	CV1	Leaf spot	6	-0.0581348	0.356882	0.343604
PAC	Edm_N-2017	CV1	Leaf spot	6	-0.0576456	0.356908	0.343974
PAC	Edm-2018	CV1	Leaf spot	6	-0.050927	0.35844	0.377435
PAC	Cres-2016	CV1	Stripe rust	6	-0.163809	0.286251	0.293168
PAC	Edm-2016	CV1	Stripe rust	6	-0.0647646	0.322213	0.341621
PAC	Edm-2018	CV1	Stripe rust	6	-0.176256	0.232233	0.204754
PAC	Edm-2019	CV1	Stripe rust	6	0.057021	0.246145	0.199919
PAC	Leth-2016	CV1	Stripe rust	6	-0.15325	0.322015	0.334952
PAC	Leth-2017	CV2	Stripe rust	6	0.467459	0.460619	0.421335
PAC	Leth-2018	CV2	Stripe rust	6	0.669835	0.65687	0.666818
PAC	Leth-2019	CV2	Stripe rust	6	0.553787	0.600497	0.601305
PAC	Edm_F-2017	CV2	Common bunt	6	0.886287	0.888607	0.881877
PAC	Edm_N-2017	CV2	Common bunt	6	0.901906	0.903684	0.906401
PAC	Edm-2018	CV2	Common bunt	6	0.750533	0.757673	0.758963
PAC	Edm_F-2017	CV2	Leaf rust	6	0.81103	0.828302	0.809904
PAC	Edm_N-2017	CV2	Leaf rust	6	0.814028	0.831213	0.815259
PAC	Edm-2020	CV2	Leaf rust	6	0.415098	0.417938	0.404318
PAC	Edm-2016	CV2	Leaf spot	6	0.578517	0.590246	0.603465
PAC	Edm_F-2017	CV2	Leaf spot	6	0.835222	0.824193	0.815404
PAC	Edm_N-2017	CV2	Leaf spot	6	0.84456	0.835042	0.823753
PAC	Edm-2018	CV2	Leaf spot	6	0.642647	0.661464	0.690361
PAC	Cres-2016	CV2	Stripe rust	6	0.399214	0.424102	0.453647
PAC	Edm-2016	CV2	Stripe rust	6	0.583904	0.590711	0.585803
PAC	Edm-2018	CV2	Stripe rust	6	0.528407	0.517037	0.537877
PAC	Edm-2019	CV2	Stripe rust	6	0.498603	0.491047	0.490557
PAC	Leth-2016	CV2	Stripe rust	6	0.635238	0.643624	0.632577
PAC	Leth-2017	CV1	Stripe rust	7	-0.121968	0.199185	0.151716
PAC	Leth-2018	CV1	Stripe rust	7	-0.153479	0.199336	0.157883
PAC	Leth-2019	CV1	Stripe rust	7	-0.101907	0.355578	0.354349
PAC	Edm_F-2017	CV1	Common bunt	7	-0.110624	0.299789	0.303369
PAC	Edm_N-2017	CV1	Common bunt	7	-0.110645	0.299773	0.303174
PAC	Edm-2018	CV1	Common bunt	7	-0.221416	0.276792	0.332052
PAC	Edm_F-2017	CV1	Leaf rust	7	-0.173077	0.329986	0.323452
PAC	Edm_N-2017	CV1	Leaf rust	7	-0.165691	0.33042	0.319635
PAC	Edm-2020	CV1	Leaf rust	7	-0.0697145	0.203378	0.135137
PAC	Edm-2016	CV1	Leaf spot	7	0.144688	0.307445	0.285034
PAC	Edm_F-2017	CV1	Leaf spot	7	-0.0693297	0.327065	0.309677
PAC	Edm_N-2017	CV1	Leaf spot	7	-0.0689727	0.326583	0.307661
PAC	Edm-2018	CV1	Leaf spot	7	-0.0587096	0.426872	0.448271
PAC	Cres-2016	CV1	Stripe rust	7	-0.199156	0.281827	0.330729
PAC	Edm-2016	CV1	Stripe rust	7	-0.134062	0.268023	0.28222
PAC	Edm-2018	CV1	Stripe rust	7	-0.113003	0.21473	0.213981
PAC	Edm-2019	CV1	Stripe rust	7	-0.116985	0.212179	0.181589
PAC	Leth-2016	CV1	Stripe rust	7	-0.112789	0.364441	0.401947
PAC	Leth-2017	CV2	Stripe rust	7	0.4791	0.481738	0.47781
PAC	Leth-2018	CV2	Stripe rust	7	0.691569	0.674749	0.686385
PAC	Leth-2019	CV2	Stripe rust	7	0.559478	0.604604	0.594228
PAC	Edm_F-2017	CV2	Common bunt	7	0.877595	0.883451	0.882151
PAC	Edm_N-2017	CV2	Common bunt	7	0.880218	0.885173	0.878809
PAC	Edm-2018	CV2	Common bunt	7	0.75017	0.761061	0.758904
PAC	Edm_F-2017	CV2	Leaf rust	7	0.826307	0.838986	0.8245
PAC	Edm_N-2017	CV2	Leaf rust	7	0.843624	0.858657	0.848888
PAC	Edm-2020	CV2	Leaf rust	7	0.414107	0.422415	0.405952
PAC	Edm-2016	CV2	Leaf spot	7	0.568882	0.580872	0.584452
PAC	Edm_F-2017	CV2	Leaf spot	7	0.837464	0.832287	0.835286
PAC	Edm_N-2017	CV2	Leaf spot	7	0.837537	0.832966	0.832566
PAC	Edm-2018	CV2	Leaf spot	7	0.639176	0.663724	0.694231
PAC	Cres-2016	CV2	Stripe rust	7	0.390428	0.424033	0.430252
PAC	Edm-2016	CV2	Stripe rust	7	0.606477	0.60456	0.582013
PAC	Edm-2018	CV2	Stripe rust	7	0.54558	0.528089	0.518107
PAC	Edm-2019	CV2	Stripe rust	7	0.489821	0.491427	0.498314
PAC	Leth-2016	CV2	Stripe rust	7	0.640052	0.650949	0.650647
PAC	Leth-2017	CV1	Stripe rust	8	-0.0759294	0.198715	0.129277
PAC	Leth-2018	CV1	Stripe rust	8	-0.0396697	0.273269	0.262574
PAC	Leth-2019	CV1	Stripe rust	8	-0.118331	0.369479	0.348892
PAC	Edm_F-2017	CV1	Common bunt	8	-0.200833	0.285921	0.21137
PAC	Edm_N-2017	CV1	Common bunt	8	-0.2015	0.285272	0.212238
PAC	Edm-2018	CV1	Common bunt	8	-0.153213	0.305947	0.294621
PAC	Edm_F-2017	CV1	Leaf rust	8	-0.120835	0.355962	0.368077
PAC	Edm_N-2017	CV1	Leaf rust	8	-0.117593	0.355392	0.366152
PAC	Edm-2020	CV1	Leaf rust	8	-0.0158476	0.192421	0.16434
PAC	Edm-2016	CV1	Leaf spot	8	-0.0752608	0.328264	0.352326
PAC	Edm_F-2017	CV1	Leaf spot	8	0.047746	0.303222	0.286486
PAC	Edm_N-2017	CV1	Leaf spot	8	0.0496198	0.303185	0.286754
PAC	Edm-2018	CV1	Leaf spot	8	0.0156243	0.391334	0.436029
PAC	Cres-2016	CV1	Stripe rust	8	-0.128552	0.271855	0.337971
PAC	Edm-2016	CV1	Stripe rust	8	-0.0640072	0.278504	0.312045
PAC	Edm-2018	CV1	Stripe rust	8	0.00169023	0.226836	0.231207
PAC	Edm-2019	CV1	Stripe rust	8	0.0683603	0.181186	0.184263
PAC	Leth-2016	CV1	Stripe rust	8	0.0414668	0.319485	0.352584
PAC	Leth-2017	CV2	Stripe rust	8	0.47382	0.467021	0.434127
PAC	Leth-2018	CV2	Stripe rust	8	0.693508	0.673408	0.662585
PAC	Leth-2019	CV2	Stripe rust	8	0.541232	0.578812	0.560632
PAC	Edm_F-2017	CV2	Common bunt	8	0.90256	0.907212	0.907197
PAC	Edm_N-2017	CV2	Common bunt	8	0.894921	0.89947	0.901485
PAC	Edm-2018	CV2	Common bunt	8	0.735633	0.749496	0.738011
PAC	Edm_F-2017	CV2	Leaf rust	8	0.848751	0.850712	0.834104
PAC	Edm_N-2017	CV2	Leaf rust	8	0.85548	0.858328	0.84514
PAC	Edm-2020	CV2	Leaf rust	8	0.457896	0.45931	0.437257
PAC	Edm-2016	CV2	Leaf spot	8	0.55389	0.577529	0.589464
PAC	Edm_F-2017	CV2	Leaf spot	8	0.855426	0.852141	0.847936
PAC	Edm_N-2017	CV2	Leaf spot	8	0.852631	0.846316	0.852251
PAC	Edm-2018	CV2	Leaf spot	8	0.634737	0.666418	0.695931
PAC	Cres-2016	CV2	Stripe rust	8	0.366975	0.404296	0.406187
PAC	Edm-2016	CV2	Stripe rust	8	0.58675	0.591627	0.569968
PAC	Edm-2018	CV2	Stripe rust	8	0.498877	0.489986	0.496206
PAC	Edm-2019	CV2	Stripe rust	8	0.483963	0.478068	0.476975
PAC	Leth-2016	CV2	Stripe rust	8	0.626449	0.631231	0.616903
PAC	Leth-2017	CV1	Stripe rust	9	-0.127856	0.102791	0.031103
PAC	Leth-2018	CV1	Stripe rust	9	-0.123429	0.160795	0.143416
PAC	Leth-2019	CV1	Stripe rust	9	-0.130916	0.321375	0.355741
PAC	Edm_F-2017	CV1	Common bunt	9	0.0087974	0.353859	0.325307
PAC	Edm_N-2017	CV1	Common bunt	9	0.00782187	0.353562	0.328394
PAC	Edm-2018	CV1	Common bunt	9	-0.0234991	0.360542	0.36494
PAC	Edm_F-2017	CV1	Leaf rust	9	-0.0311119	0.317321	0.298903
PAC	Edm_N-2017	CV1	Leaf rust	9	-0.0431332	0.31463	0.297362
PAC	Edm-2020	CV1	Leaf rust	9	-0.0739696	0.201232	0.212364
PAC	Edm-2016	CV1	Leaf spot	9	-0.0768799	0.243041	0.235337
PAC	Edm_F-2017	CV1	Leaf spot	9	0.090144	0.247011	0.205456
PAC	Edm_N-2017	CV1	Leaf spot	9	0.0917737	0.246984	0.206796
PAC	Edm-2018	CV1	Leaf spot	9	-0.125196	0.332694	0.36795
PAC	Cres-2016	CV1	Stripe rust	9	-0.0824568	0.213707	0.289622
PAC	Edm-2016	CV1	Stripe rust	9	-0.103208	0.216442	0.280426
PAC	Edm-2018	CV1	Stripe rust	9	-0.15479	0.103586	0.121271
PAC	Edm-2019	CV1	Stripe rust	9	-0.0709763	0.178637	0.137436
PAC	Leth-2016	CV1	Stripe rust	9	-0.0815077	0.279449	0.338671
PAC	Leth-2017	CV2	Stripe rust	9	0.482731	0.480341	0.463614
PAC	Leth-2018	CV2	Stripe rust	9	0.687068	0.678827	0.688362
PAC	Leth-2019	CV2	Stripe rust	9	0.557304	0.604185	0.609099
PAC	Edm_F-2017	CV2	Common bunt	9	0.849621	0.856774	0.857244
PAC	Edm_N-2017	CV2	Common bunt	9	0.850154	0.856888	0.852995
PAC	Edm-2018	CV2	Common bunt	9	0.727956	0.737432	0.744811
PAC	Edm_F-2017	CV2	Leaf rust	9	0.821786	0.842177	0.820562
PAC	Edm_N-2017	CV2	Leaf rust	9	0.819461	0.841099	0.825943
PAC	Edm-2020	CV2	Leaf rust	9	0.424716	0.428577	0.402507
PAC	Edm-2016	CV2	Leaf spot	9	0.577744	0.593702	0.591993
PAC	Edm_F-2017	CV2	Leaf spot	9	0.843827	0.839002	0.848793
PAC	Edm_N-2017	CV2	Leaf spot	9	0.84016	0.835024	0.83588
PAC	Edm-2018	CV2	Leaf spot	9	0.634713	0.659706	0.658924
PAC	Cres-2016	CV2	Stripe rust	9	0.346422	0.380307	0.452968
PAC	Edm-2016	CV2	Stripe rust	9	0.602825	0.600156	0.626646
PAC	Edm-2018	CV2	Stripe rust	9	0.516847	0.498283	0.50644
PAC	Edm-2019	CV2	Stripe rust	9	0.510389	0.50656	0.525548
PAC	Leth-2016	CV2	Stripe rust	9	0.632143	0.633801	0.633115
PAC	Leth-2017	CV1	Stripe rust	10	-0.104008	0.21229	0.145005
PAC	Leth-2018	CV1	Stripe rust	10	-0.125681	0.240481	0.220378
PAC	Leth-2019	CV1	Stripe rust	10	-0.0773317	0.325301	0.327661
PAC	Edm_F-2017	CV1	Common bunt	10	-0.082229	0.385196	0.361502
PAC	Edm_N-2017	CV1	Common bunt	10	-0.0822853	0.384923	0.362033
PAC	Edm-2018	CV1	Common bunt	10	-0.137095	0.380624	0.373186
PAC	Edm_F-2017	CV1	Leaf rust	10	-0.0709104	0.38612	0.39635
PAC	Edm_N-2017	CV1	Leaf rust	10	-0.0767782	0.389158	0.402179
PAC	Edm-2020	CV1	Leaf rust	10	-0.0161286	0.226094	0.18153
PAC	Edm-2016	CV1	Leaf spot	10	0.120591	0.29656	0.265553
PAC	Edm_F-2017	CV1	Leaf spot	10	0.133956	0.28198	0.222436
PAC	Edm_N-2017	CV1	Leaf spot	10	0.13294	0.281918	0.224241
PAC	Edm-2018	CV1	Leaf spot	10	-0.0199933	0.345308	0.383571
PAC	Cres-2016	CV1	Stripe rust	10	-0.0869681	0.24684	0.289028
PAC	Edm-2016	CV1	Stripe rust	10	-0.185018	0.272123	0.301332
PAC	Edm-2018	CV1	Stripe rust	10	-0.193566	0.213977	0.171305
PAC	Edm-2019	CV1	Stripe rust	10	-0.0226989	0.170146	0.128406
PAC	Leth-2016	CV1	Stripe rust	10	-0.191575	0.265656	0.327746
PAC	Leth-2017	CV2	Stripe rust	10	0.475272	0.463764	0.43184
PAC	Leth-2018	CV2	Stripe rust	10	0.681422	0.663393	0.661731
PAC	Leth-2019	CV2	Stripe rust	10	0.535094	0.574652	0.591863
PAC	Edm_F-2017	CV2	Common bunt	10	0.875672	0.88228	0.881176
PAC	Edm_N-2017	CV2	Common bunt	10	0.863645	0.869829	0.865718
PAC	Edm-2018	CV2	Common bunt	10	0.725083	0.739836	0.747683
PAC	Edm_F-2017	CV2	Leaf rust	10	0.832519	0.845302	0.817524
PAC	Edm_N-2017	CV2	Leaf rust	10	0.838375	0.850017	0.820409
PAC	Edm-2020	CV2	Leaf rust	10	0.452996	0.45297	0.439796
PAC	Edm-2016	CV2	Leaf spot	10	0.604864	0.618613	0.613558
PAC	Edm_F-2017	CV2	Leaf spot	10	0.836681	0.836819	0.832861
PAC	Edm_N-2017	CV2	Leaf spot	10	0.824373	0.823536	0.829339
PAC	Edm-2018	CV2	Leaf spot	10	0.641486	0.668983	0.678705
PAC	Cres-2016	CV2	Stripe rust	10	0.361311	0.403815	0.440836
PAC	Edm-2016	CV2	Stripe rust	10	0.596319	0.605654	0.601424
PAC	Edm-2018	CV2	Stripe rust	10	0.515644	0.501597	0.501675
PAC	Edm-2019	CV2	Stripe rust	10	0.49176	0.483459	0.496125
PAC	Leth-2016	CV2	Stripe rust	10	0.590816	0.601374	0.590208
ACG	Edm-2012	CV1	Common bunt	1	-0.251426	0.0512645	0.0552056
ACG	Edm-2013	CV1	Common bunt	1	-0.182241	0.0358329	0.0279198
ACG	Edm-2014	CV1	Common bunt	1	-0.0854254	0.0475856	-0.0287958
ACG	Edm-2012	CV1	Leaf rust	1	-0.225844	0.104001	0.0901216
ACG	Edm-2013	CV1	Leaf rust	1	-0.069316	0.209462	0.163969
ACG	Edm-2014	CV1	Leaf rust	1	-0.247267	0.147132	0.170732
ACG	Edm-2012	CV1	Leaf spot	1	-0.149942	0.0328879	0.111031
ACG	Edm-2013	CV1	Leaf spot	1	-0.122539	-0.0251379	0.168062
ACG	Edm-2014	CV1	Leaf spot	1	-0.106894	0.213735	0.220017
ACG	Leth-2013	CV1	Stripe rust	1	-0.0895545	0.2961	0.335634
ACG	Cres-2014	CV1	Stripe rust	1	-0.236117	0.216404	0.27877
ACG	Elle-2015	CV1	Stripe rust	1	-0.298499	0.133544	0.145129
ACG	Edm-2012	CV2	Common bunt	1	0.448646	0.475177	0.436466
ACG	Edm-2013	CV2	Common bunt	1	0.371152	0.365683	0.280024
ACG	Edm-2014	CV2	Common bunt	1	0.387912	0.384582	0.353458
ACG	Edm-2012	CV2	Leaf rust	1	0.27967	0.301714	0.282412
ACG	Edm-2013	CV2	Leaf rust	1	0.184013	0.233355	0.221687
ACG	Edm-2014	CV2	Leaf rust	1	0.260694	0.293045	0.271952
ACG	Edm-2012	CV2	Leaf spot	1	0.310967	0.300964	0.293764
ACG	Edm-2013	CV2	Leaf spot	1	0.132103	0.116923	0.232592
ACG	Edm-2014	CV2	Leaf spot	1	0.408437	0.415707	0.410163
ACG	Leth-2013	CV2	Stripe rust	1	0.490828	0.525971	0.541941
ACG	Cres-2014	CV2	Stripe rust	1	0.594374	0.605149	0.635739
ACG	Elle-2015	CV2	Stripe rust	1	0.495725	0.48916	0.495212
ACG	Edm-2012	CV0	Common bunt	1	0.462435	0.488884	0.479123
ACG	Edm-2013	CV0	Common bunt	1	0.383509	0.382695	0.380931
ACG	Edm-2014	CV0	Common bunt	1	0.396056	0.395558	0.399413
ACG	Edm-2012	CV0	Leaf rust	1	0.341684	0.340401	0.346998
ACG	Edm-2013	CV0	Leaf rust	1	0.281922	0.325281	0.309781
ACG	Edm-2014	CV0	Leaf rust	1	0.282234	0.31066	0.306423
ACG	Edm-2012	CV0	Leaf spot	1	0.354184	0.292116	0.326955
ACG	Edm-2013	CV0	Leaf spot	1	0.165307	0.136581	0.161972
ACG	Edm-2014	CV0	Leaf spot	1	0.439322	0.466023	0.460515
ACG	Leth-2013	CV0	Stripe rust	1	0.505425	0.511988	0.508493
ACG	Cres-2014	CV0	Stripe rust	1	0.606274	0.580586	0.602064
ACG	Elle-2015	CV0	Stripe rust	1	0.511201	0.492245	0.508823
ACG	Edm-2012	CV1	Common bunt	2	-0.0899136	0.0358785	0.0131238
ACG	Edm-2013	CV1	Common bunt	2	-0.270956	-0.158182	-0.204138
ACG	Edm-2014	CV1	Common bunt	2	-0.0830481	-0.0198982	-0.0948606
ACG	Edm-2012	CV1	Leaf rust	2	-0.151113	0.0678054	0.0211173
ACG	Edm-2013	CV1	Leaf rust	2	-0.0307398	0.132247	0.102458
ACG	Edm-2014	CV1	Leaf rust	2	-0.178355	0.161508	0.189319
ACG	Edm-2012	CV1	Leaf spot	2	-0.201694	-0.0954664	0.0194399
ACG	Edm-2013	CV1	Leaf spot	2	-0.1376	-0.076324	0.124249
ACG	Edm-2014	CV1	Leaf spot	2	-0.175253	0.158418	0.162755
ACG	Leth-2013	CV1	Stripe rust	2	0.0215999	0.328365	0.376599
ACG	Cres-2014	CV1	Stripe rust	2	0.0855036	0.303994	0.372998
ACG	Elle-2015	CV1	Stripe rust	2	-0.0301219	0.221308	0.207226
ACG	Edm-2012	CV2	Common bunt	2	0.452355	0.469422	0.39642
ACG	Edm-2013	CV2	Common bunt	2	0.280844	0.278416	0.179948
ACG	Edm-2014	CV2	Common bunt	2	0.380131	0.37139	0.330758
ACG	Edm-2012	CV2	Leaf rust	2	0.315663	0.30998	0.230469
ACG	Edm-2013	CV2	Leaf rust	2	0.272061	0.30652	0.249452
ACG	Edm-2014	CV2	Leaf rust	2	0.262388	0.304022	0.308438
ACG	Edm-2012	CV2	Leaf spot	2	0.268749	0.283616	0.262174
ACG	Edm-2013	CV2	Leaf spot	2	0.137321	0.12161	0.202487
ACG	Edm-2014	CV2	Leaf spot	2	0.433107	0.463108	0.425389
ACG	Leth-2013	CV2	Stripe rust	2	0.496725	0.527993	0.571533
ACG	Cres-2014	CV2	Stripe rust	2	0.58212	0.583963	0.616872
ACG	Elle-2015	CV2	Stripe rust	2	0.490633	0.474477	0.480083
ACG	Edm-2012	CV1	Common bunt	3	-0.20796	0.0910534	0.0643418
ACG	Edm-2013	CV1	Common bunt	3	-0.0782186	0.0643321	-0.0332301
ACG	Edm-2014	CV1	Common bunt	3	-0.0657683	0.102607	0.018824
ACG	Edm-2012	CV1	Leaf rust	3	-0.0788175	0.0682263	0.00267338
ACG	Edm-2013	CV1	Leaf rust	3	-0.0169897	0.194479	0.160863
ACG	Edm-2014	CV1	Leaf rust	3	-0.242355	0.130106	0.0763193
ACG	Edm-2012	CV1	Leaf spot	3	-0.236611	-0.114827	-0.0136878
ACG	Edm-2013	CV1	Leaf spot	3	-0.145156	-0.161786	0.037084
ACG	Edm-2014	CV1	Leaf spot	3	-0.18529	-0.0382953	-0.0388222
ACG	Leth-2013	CV1	Stripe rust	3	-0.25564	0.262704	0.34635
ACG	Cres-2014	CV1	Stripe rust	3	-0.249615	0.282376	0.361869
ACG	Elle-2015	CV1	Stripe rust	3	-0.247029	0.184162	0.176892
ACG	Edm-2012	CV2	Common bunt	3	0.446778	0.461996	0.437799
ACG	Edm-2013	CV2	Common bunt	3	0.349619	0.332609	0.24274
ACG	Edm-2014	CV2	Common bunt	3	0.386647	0.378297	0.336753
ACG	Edm-2012	CV2	Leaf rust	3	0.309516	0.319853	0.29854
ACG	Edm-2013	CV2	Leaf rust	3	0.209834	0.251003	0.18628
ACG	Edm-2014	CV2	Leaf rust	3	0.261701	0.314056	0.271158
ACG	Edm-2012	CV2	Leaf spot	3	0.325464	0.323024	0.318353
ACG	Edm-2013	CV2	Leaf spot	3	0.162302	0.143969	0.245524
ACG	Edm-2014	CV2	Leaf spot	3	0.409602	0.428699	0.413522
ACG	Leth-2013	CV2	Stripe rust	3	0.485241	0.514166	0.545562
ACG	Cres-2014	CV2	Stripe rust	3	0.592852	0.593273	0.626487
ACG	Elle-2015	CV2	Stripe rust	3	0.5	0.489148	0.521284
ACG	Edm-2012	CV1	Common bunt	4	-0.145568	0.101466	0.0786262
ACG	Edm-2013	CV1	Common bunt	4	-0.234761	-0.039586	-0.0179973
ACG	Edm-2014	CV1	Common bunt	4	-0.140594	0.00881841	-0.0804337
ACG	Edm-2012	CV1	Leaf rust	4	-0.0981076	0.0845436	0.0569166
ACG	Edm-2013	CV1	Leaf rust	4	-0.125632	0.194844	0.189252
ACG	Edm-2014	CV1	Leaf rust	4	-0.152504	0.143011	0.139643
ACG	Edm-2012	CV1	Leaf spot	4	-0.123885	0.019753	0.0766156
ACG	Edm-2013	CV1	Leaf spot	4	-0.0743432	-0.100278	0.0660009
ACG	Edm-2014	CV1	Leaf spot	4	-0.150773	0.0827799	0.130415
ACG	Leth-2013	CV1	Stripe rust	4	-0.145444	0.27592	0.308233
ACG	Cres-2014	CV1	Stripe rust	4	-0.217319	0.253524	0.305577
ACG	Elle-2015	CV1	Stripe rust	4	-0.169665	0.149399	0.169715
ACG	Edm-2012	CV2	Common bunt	4	0.448146	0.462583	0.448138
ACG	Edm-2013	CV2	Common bunt	4	0.340833	0.339362	0.291967
ACG	Edm-2014	CV2	Common bunt	4	0.375233	0.371546	0.31984
ACG	Edm-2012	CV2	Leaf rust	4	0.301596	0.294335	0.276038
ACG	Edm-2013	CV2	Leaf rust	4	0.215841	0.259507	0.176716
ACG	Edm-2014	CV2	Leaf rust	4	0.243265	0.27293	0.252849
ACG	Edm-2012	CV2	Leaf spot	4	0.289509	0.278335	0.28236
ACG	Edm-2013	CV2	Leaf spot	4	0.101251	0.0799527	0.182083
ACG	Edm-2014	CV2	Leaf spot	4	0.412292	0.435771	0.429599
ACG	Leth-2013	CV2	Stripe rust	4	0.495482	0.527094	0.575552
ACG	Cres-2014	CV2	Stripe rust	4	0.588451	0.597257	0.644494
ACG	Elle-2015	CV2	Stripe rust	4	0.50208	0.498716	0.496796
ACG	Edm-2012	CV1	Common bunt	5	-0.163702	0.0851532	0.104275
ACG	Edm-2013	CV1	Common bunt	5	-0.0757017	-0.0434784	-0.0695785
ACG	Edm-2014	CV1	Common bunt	5	-0.158043	-0.00101049	-0.0455018
ACG	Edm-2012	CV1	Leaf rust	5	-0.104149	0.0508909	0.0175163
ACG	Edm-2013	CV1	Leaf rust	5	-0.224722	0.0701221	0.0833268
ACG	Edm-2014	CV1	Leaf rust	5	0.0151166	0.121488	0.15023
ACG	Edm-2012	CV1	Leaf spot	5	-0.131599	-0.0381577	0.0295711
ACG	Edm-2013	CV1	Leaf spot	5	-0.110605	-0.0933469	0.090138
ACG	Edm-2014	CV1	Leaf spot	5	-0.128985	0.0863283	0.11614
ACG	Leth-2013	CV1	Stripe rust	5	-0.0349564	0.29513	0.325692
ACG	Cres-2014	CV1	Stripe rust	5	-0.0931742	0.27545	0.318941
ACG	Elle-2015	CV1	Stripe rust	5	-0.126573	0.195776	0.21904
ACG	Edm-2012	CV2	Common bunt	5	0.448845	0.459507	0.438808
ACG	Edm-2013	CV2	Common bunt	5	0.326759	0.306002	0.230767
ACG	Edm-2014	CV2	Common bunt	5	0.388399	0.373734	0.354388
ACG	Edm-2012	CV2	Leaf rust	5	0.289398	0.281917	0.240103
ACG	Edm-2013	CV2	Leaf rust	5	0.250655	0.261435	0.198209
ACG	Edm-2014	CV2	Leaf rust	5	0.260971	0.27438	0.268013
ACG	Edm-2012	CV2	Leaf spot	5	0.285418	0.290385	0.271287
ACG	Edm-2013	CV2	Leaf spot	5	0.145052	0.13175	0.235239
ACG	Edm-2014	CV2	Leaf spot	5	0.398997	0.421962	0.392412
ACG	Leth-2013	CV2	Stripe rust	5	0.478868	0.506163	0.565681
ACG	Cres-2014	CV2	Stripe rust	5	0.580707	0.583556	0.610623
ACG	Elle-2015	CV2	Stripe rust	5	0.507137	0.498962	0.491088
ACG	Edm-2012	CV1	Common bunt	6	-0.17615	0.130923	0.134049
ACG	Edm-2013	CV1	Common bunt	6	-0.147657	0.005416	-0.0501617
ACG	Edm-2014	CV1	Common bunt	6	-0.168466	0.00778171	-0.0565742
ACG	Edm-2012	CV1	Leaf rust	6	-0.24291	0.0474624	0.0478115
ACG	Edm-2013	CV1	Leaf rust	6	-0.128542	0.14047	0.118814
ACG	Edm-2014	CV1	Leaf rust	6	-0.213322	0.133342	0.162092
ACG	Edm-2012	CV1	Leaf spot	6	-0.22376	-0.150235	-0.0568905
ACG	Edm-2013	CV1	Leaf spot	6	-0.0113156	-0.0673779	0.181807
ACG	Edm-2014	CV1	Leaf spot	6	-0.207583	-0.0275926	0.0510958
ACG	Leth-2013	CV1	Stripe rust	6	-0.0793264	0.363568	0.407294
ACG	Cres-2014	CV1	Stripe rust	6	-0.0785462	0.286275	0.341324
ACG	Elle-2015	CV1	Stripe rust	6	-0.118095	0.230371	0.221281
ACG	Edm-2012	CV2	Common bunt	6	0.463752	0.474433	0.428232
ACG	Edm-2013	CV2	Common bunt	6	0.363383	0.334678	0.230601
ACG	Edm-2014	CV2	Common bunt	6	0.384945	0.371267	0.350218
ACG	Edm-2012	CV2	Leaf rust	6	0.322344	0.330035	0.313886
ACG	Edm-2013	CV2	Leaf rust	6	0.260668	0.312526	0.27779
ACG	Edm-2014	CV2	Leaf rust	6	0.237989	0.275411	0.296733
ACG	Edm-2012	CV2	Leaf spot	6	0.317659	0.287742	0.288204
ACG	Edm-2013	CV2	Leaf spot	6	0.123454	0.108915	0.255363
ACG	Edm-2014	CV2	Leaf spot	6	0.408219	0.437169	0.449966
ACG	Leth-2013	CV2	Stripe rust	6	0.503957	0.536171	0.576382
ACG	Cres-2014	CV2	Stripe rust	6	0.577691	0.595458	0.602282
ACG	Elle-2015	CV2	Stripe rust	6	0.471279	0.472648	0.474337
ACG	Edm-2012	CV1	Common bunt	7	-0.181823	0.0737735	0.0854098
ACG	Edm-2013	CV1	Common bunt	7	-0.103938	-0.0637377	-0.131861
ACG	Edm-2014	CV1	Common bunt	7	-0.158453	0.0324619	-0.0326633
ACG	Edm-2012	CV1	Leaf rust	7	-0.172526	0.0471171	-0.0129352
ACG	Edm-2013	CV1	Leaf rust	7	-0.209456	0.0699899	0.0665399
ACG	Edm-2014	CV1	Leaf rust	7	-0.248617	0.0774314	0.0716311
ACG	Edm-2012	CV1	Leaf spot	7	-0.233595	-0.122947	0.0053055
ACG	Edm-2013	CV1	Leaf spot	7	-0.135985	-0.120803	0.110267
ACG	Edm-2014	CV1	Leaf spot	7	-0.171396	-0.0174296	0.0492641
ACG	Leth-2013	CV1	Stripe rust	7	-0.191191	0.231578	0.284817
ACG	Cres-2014	CV1	Stripe rust	7	-0.163776	0.2202	0.305384
ACG	Elle-2015	CV1	Stripe rust	7	-0.101435	0.154814	0.164687
ACG	Edm-2012	CV2	Common bunt	7	0.428389	0.442711	0.416123
ACG	Edm-2013	CV2	Common bunt	7	0.342568	0.320386	0.233831
ACG	Edm-2014	CV2	Common bunt	7	0.368469	0.352322	0.286679
ACG	Edm-2012	CV2	Leaf rust	7	0.317088	0.327651	0.244561
ACG	Edm-2013	CV2	Leaf rust	7	0.252252	0.29679	0.218196
ACG	Edm-2014	CV2	Leaf rust	7	0.274964	0.298186	0.296782
ACG	Edm-2012	CV2	Leaf spot	7	0.312938	0.299378	0.321253
ACG	Edm-2013	CV2	Leaf spot	7	0.131452	0.12054	0.249405
ACG	Edm-2014	CV2	Leaf spot	7	0.397618	0.425956	0.445633
ACG	Leth-2013	CV2	Stripe rust	7	0.490351	0.536946	0.564133
ACG	Cres-2014	CV2	Stripe rust	7	0.603026	0.614789	0.669291
ACG	Elle-2015	CV2	Stripe rust	7	0.490154	0.490752	0.472736
ACG	Edm-2012	CV1	Common bunt	8	-0.20511	0.0652967	0.0390564
ACG	Edm-2013	CV1	Common bunt	8	-0.1922	-0.063676	-0.13045
ACG	Edm-2014	CV1	Common bunt	8	-0.152473	0.0155534	-0.0757244
ACG	Edm-2012	CV1	Leaf rust	8	-0.0643295	0.1148	0.0676337
ACG	Edm-2013	CV1	Leaf rust	8	-0.152575	0.191121	0.194764
ACG	Edm-2014	CV1	Leaf rust	8	-0.115866	0.119493	0.117854
ACG	Edm-2012	CV1	Leaf spot	8	-0.147891	-0.129135	-0.0533241
ACG	Edm-2013	CV1	Leaf spot	8	-0.229145	-0.166099	0.0905868
ACG	Edm-2014	CV1	Leaf spot	8	-0.0156811	0.0617551	0.115137
ACG	Leth-2013	CV1	Stripe rust	8	-0.181178	0.277242	0.324129
ACG	Cres-2014	CV1	Stripe rust	8	-0.113275	0.284963	0.384992
ACG	Elle-2015	CV1	Stripe rust	8	-0.0242854	0.202993	0.24929
ACG	Edm-2012	CV2	Common bunt	8	0.444423	0.456013	0.431634
ACG	Edm-2013	CV2	Common bunt	8	0.354167	0.333493	0.270718
ACG	Edm-2014	CV2	Common bunt	8	0.385137	0.380547	0.351328
ACG	Edm-2012	CV2	Leaf rust	8	0.327226	0.317043	0.25472
ACG	Edm-2013	CV2	Leaf rust	8	0.198123	0.243037	0.213159
ACG	Edm-2014	CV2	Leaf rust	8	0.253341	0.271825	0.255932
ACG	Edm-2012	CV2	Leaf spot	8	0.276838	0.258059	0.247156
ACG	Edm-2013	CV2	Leaf spot	8	0.139664	0.121467	0.22214
ACG	Edm-2014	CV2	Leaf spot	8	0.409797	0.419818	0.388933
ACG	Leth-2013	CV2	Stripe rust	8	0.486849	0.519668	0.547939
ACG	Cres-2014	CV2	Stripe rust	8	0.602096	0.605019	0.635826
ACG	Elle-2015	CV2	Stripe rust	8	0.502806	0.489241	0.488555
ACG	Edm-2012	CV1	Common bunt	9	-0.0023217	0.122989	0.117254
ACG	Edm-2013	CV1	Common bunt	9	-0.0809695	-0.069324	-0.133277
ACG	Edm-2014	CV1	Common bunt	9	-0.125177	-0.0309399	-0.0455905
ACG	Edm-2012	CV1	Leaf rust	9	-0.123969	0.141611	0.156041
ACG	Edm-2013	CV1	Leaf rust	9	-0.141596	0.162573	0.158905
ACG	Edm-2014	CV1	Leaf rust	9	-0.116835	0.133139	0.148672
ACG	Edm-2012	CV1	Leaf spot	9	-0.205205	-0.117745	-0.0405668
ACG	Edm-2013	CV1	Leaf spot	9	-0.147653	-0.102063	0.13648
ACG	Edm-2014	CV1	Leaf spot	9	-0.172734	0.100029	0.148311
ACG	Leth-2013	CV1	Stripe rust	9	-0.0866563	0.312981	0.3957
ACG	Cres-2014	CV1	Stripe rust	9	-0.0895863	0.285099	0.350795
ACG	Elle-2015	CV1	Stripe rust	9	-0.027895	0.197109	0.158903
ACG	Edm-2012	CV2	Common bunt	9	0.44198	0.461029	0.454098
ACG	Edm-2013	CV2	Common bunt	9	0.315569	0.297224	0.215907
ACG	Edm-2014	CV2	Common bunt	9	0.391771	0.381373	0.329139
ACG	Edm-2012	CV2	Leaf rust	9	0.327156	0.320511	0.267508
ACG	Edm-2013	CV2	Leaf rust	9	0.213895	0.252383	0.208708
ACG	Edm-2014	CV2	Leaf rust	9	0.251997	0.296431	0.262055
ACG	Edm-2012	CV2	Leaf spot	9	0.346319	0.339095	0.302859
ACG	Edm-2013	CV2	Leaf spot	9	0.1265	0.120594	0.215952
ACG	Edm-2014	CV2	Leaf spot	9	0.411413	0.45365	0.385264
ACG	Leth-2013	CV2	Stripe rust	9	0.443776	0.480111	0.528127
ACG	Cres-2014	CV2	Stripe rust	9	0.58847	0.588724	0.629072
ACG	Elle-2015	CV2	Stripe rust	9	0.505427	0.510546	0.525583
ACG	Edm-2012	CV1	Common bunt	10	-0.0170055	0.100476	0.113626
ACG	Edm-2013	CV1	Common bunt	10	-0.216259	-0.0832279	-0.111781
ACG	Edm-2014	CV1	Common bunt	10	-0.0293112	0.038143	-0.0102353
ACG	Edm-2012	CV1	Leaf rust	10	-0.214228	0.104118	0.110547
ACG	Edm-2013	CV1	Leaf rust	10	-0.08407	0.188207	0.154132
ACG	Edm-2014	CV1	Leaf rust	10	-0.13424	0.200785	0.225608
ACG	Edm-2012	CV1	Leaf spot	10	-0.198988	-0.0491998	0.0552949
ACG	Edm-2013	CV1	Leaf spot	10	-0.198146	-0.0530703	0.133721
ACG	Edm-2014	CV1	Leaf spot	10	-0.198955	0.0627301	0.0674814
ACG	Leth-2013	CV1	Stripe rust	10	-0.236373	0.283422	0.350424
ACG	Cres-2014	CV1	Stripe rust	10	-0.0717869	0.306185	0.365351
ACG	Elle-2015	CV1	Stripe rust	10	-0.0626421	0.233248	0.25511
ACG	Edm-2012	CV2	Common bunt	10	0.444117	0.463849	0.434423
ACG	Edm-2013	CV2	Common bunt	10	0.370633	0.335132	0.214049
ACG	Edm-2014	CV2	Common bunt	10	0.383082	0.372485	0.338693
ACG	Edm-2012	CV2	Leaf rust	10	0.33154	0.324009	0.267165
ACG	Edm-2013	CV2	Leaf rust	10	0.224633	0.277127	0.209605
ACG	Edm-2014	CV2	Leaf rust	10	0.278502	0.319849	0.304887
ACG	Edm-2012	CV2	Leaf spot	10	0.286306	0.285193	0.257978
ACG	Edm-2013	CV2	Leaf spot	10	0.104718	0.100333	0.210995
ACG	Edm-2014	CV2	Leaf spot	10	0.405575	0.429573	0.397882
ACG	Leth-2013	CV2	Stripe rust	10	0.493886	0.534062	0.572608
ACG	Cres-2014	CV2	Stripe rust	10	0.60184	0.61002	0.646172
ACG	Elle-2015	CV2	Stripe rust	10	0.49661	0.493234	0.493435
BVC	Gue-2017	CV1	FHB incidence	1	-0.0744454	0.0771123	0.0117027
BVC	Gue-2017	CV1	FHB incidence	2	-0.0776301	0.141602	0.135583
BVC	Gue-2017	CV1	FHB incidence	3	-0.0928077	0.0529595	0.00880723
BVC	Gue-2017	CV1	FHB incidence	4	-0.108055	0.134448	0.116666
BVC	Gue-2017	CV1	FHB incidence	5	-0.198102	0.105515	0.05789
BVC	Gue-2017	CV1	FHB incidence	6	-0.0860795	0.102844	0.0429622
BVC	Gue-2017	CV1	FHB incidence	7	-0.12998	0.0739871	0.0263414
BVC	Gue-2017	CV1	FHB incidence	8	-0.081915	0.10946	0.13659
BVC	Gue-2017	CV1	FHB incidence	9	-0.106667	0.0798233	0.0398716
BVC	Gue-2017	CV1	FHB incidence	10	-0.118397	0.1058	0.0890651
BVC	Gue-2017	CV2	FHB incidence	1	0.438408	0.42616	0.36153
BVC	Gue-2017	CV2	FHB incidence	2	0.445915	0.432399	0.432205
BVC	Gue-2017	CV2	FHB incidence	3	0.439515	0.42091	0.390775
BVC	Gue-2017	CV2	FHB incidence	4	0.442133	0.428943	0.408364
BVC	Gue-2017	CV2	FHB incidence	5	0.443662	0.434673	0.407007
BVC	Gue-2017	CV2	FHB incidence	6	0.462765	0.445545	0.407101
BVC	Gue-2017	CV2	FHB incidence	7	0.452745	0.434161	0.383232
BVC	Gue-2017	CV2	FHB incidence	8	0.437102	0.413984	0.346406
BVC	Gue-2017	CV2	FHB incidence	9	0.45991	0.433631	0.418864
BVC	Gue-2017	CV2	FHB incidence	10	0.427871	0.426799	0.410142
BVC	Gue-2017	CV1	FHB severity	1	-0.168717	0.431058	0.456646
BVC	Gue-2017	CV1	FHB severity	2	-0.129494	0.415907	0.4387
BVC	Gue-2017	CV1	FHB severity	3	-0.13227	0.402159	0.399542
BVC	Gue-2017	CV1	FHB severity	4	-0.10763	0.452216	0.459351
BVC	Gue-2017	CV1	FHB severity	5	-0.157649	0.442742	0.46112
BVC	Gue-2017	CV1	FHB severity	6	-0.172287	0.4519	0.460653
BVC	Gue-2017	CV1	FHB severity	7	-0.0887298	0.455221	0.463604
BVC	Gue-2017	CV1	FHB severity	8	-0.127467	0.435123	0.454122
BVC	Gue-2017	CV1	FHB severity	9	-0.0516315	0.427727	0.450849
BVC	Gue-2017	CV1	FHB severity	10	-0.131292	0.406567	0.43528
BVC	Gue-2017	CV2	FHB severity	1	0.616948	0.614124	0.601156
BVC	Gue-2017	CV2	FHB severity	2	0.61863	0.614602	0.63231
BVC	Gue-2017	CV2	FHB severity	3	0.619683	0.620494	0.624247
BVC	Gue-2017	CV2	FHB severity	4	0.61668	0.609155	0.585367
BVC	Gue-2017	CV2	FHB severity	5	0.609173	0.615175	0.618945
BVC	Gue-2017	CV2	FHB severity	6	0.634022	0.634884	0.640331
BVC	Gue-2017	CV2	FHB severity	7	0.627147	0.628032	0.625845
BVC	Gue-2017	CV2	FHB severity	8	0.596537	0.60926	0.638322
BVC	Gue-2017	CV2	FHB severity	9	0.613601	0.626124	0.657393
BVC	Gue-2017	CV2	FHB severity	10	0.604775	0.606542	0.612822
BVC	Gue-2017	CV1	FHB index	1	-0.158632	0.391212	0.407916
BVC	Gue-2017	CV1	FHB index	2	-0.14843	0.374959	0.391495
BVC	Gue-2017	CV1	FHB index	3	-0.149217	0.353646	0.3557
BVC	Gue-2017	CV1	FHB index	4	-0.11845	0.420452	0.426797
BVC	Gue-2017	CV1	FHB index	5	-0.147042	0.414916	0.432051
BVC	Gue-2017	CV1	FHB index	6	-0.132213	0.414695	0.41025
BVC	Gue-2017	CV1	FHB index	7	-0.104614	0.409335	0.421203
BVC	Gue-2017	CV1	FHB index	8	-0.122795	0.403251	0.418946
BVC	Gue-2017	CV1	FHB index	9	-0.0140209	0.388642	0.412944
BVC	Gue-2017	CV1	FHB index	10	-0.117709	0.370562	0.403052
BVC	Gue-2017	CV2	FHB index	1	0.596515	0.59099	0.560817
BVC	Gue-2017	CV2	FHB index	2	0.609041	0.604108	0.611839
BVC	Gue-2017	CV2	FHB index	3	0.588359	0.592312	0.590634
BVC	Gue-2017	CV2	FHB index	4	0.597516	0.589978	0.555064
BVC	Gue-2017	CV2	FHB index	5	0.591933	0.599034	0.58468
BVC	Gue-2017	CV2	FHB index	6	0.61275	0.616881	0.608911
BVC	Gue-2017	CV2	FHB index	7	0.62394	0.623846	0.606886
BVC	Gue-2017	CV2	FHB index	8	0.568023	0.579171	0.595805
BVC	Gue-2017	CV2	FHB index	9	0.590559	0.604517	0.629415
BVC	Gue-2017	CV2	FHB index	10	0.583138	0.581251	0.582963
BVC	Gue-2017	CV0	FHB incidence	1	0.472451	0.451617	0.455247
BVC	Gue-2017	CV0	FHB severity	1	0.64936	0.642491	0.648536
BVC	Gue-2017	CV0	FHB index	1	0.633161	0.624081	0.629672
BVC	Mord-2017	CV1	FHB incidence	1	-0.0783237	0.232504	0.257944
BVC	Mord-2017	CV1	FHB incidence	2	-0.141793	0.223825	0.22616
BVC	Mord-2017	CV1	FHB incidence	3	-0.188715	0.142737	0.16129
BVC	Mord-2017	CV1	FHB incidence	4	-0.103428	0.228306	0.265048
BVC	Mord-2017	CV1	FHB incidence	5	-0.263504	0.18117	0.201583
BVC	Mord-2017	CV1	FHB incidence	6	-0.129708	0.246131	0.252095
BVC	Mord-2017	CV1	FHB incidence	7	-0.13251	0.205187	0.266443
BVC	Mord-2017	CV1	FHB incidence	8	-0.118851	0.190494	0.235073
BVC	Mord-2017	CV1	FHB incidence	9	-0.0703104	0.216388	0.234406
BVC	Mord-2017	CV1	FHB incidence	10	-0.0508865	0.247145	0.284575
BVC	Mord-2017	CV2	FHB incidence	1	0.49028	0.512829	0.490087
BVC	Mord-2017	CV2	FHB incidence	2	0.553629	0.568591	0.561506
BVC	Mord-2017	CV2	FHB incidence	3	0.513311	0.518137	0.51679
BVC	Mord-2017	CV2	FHB incidence	4	0.540617	0.552227	0.544569
BVC	Mord-2017	CV2	FHB incidence	5	0.53219	0.540766	0.543989
BVC	Mord-2017	CV2	FHB incidence	6	0.579128	0.581884	0.545465
BVC	Mord-2017	CV2	FHB incidence	7	0.536675	0.552161	0.546493
BVC	Mord-2017	CV2	FHB incidence	8	0.564979	0.578734	0.575717
BVC	Mord-2017	CV2	FHB incidence	9	0.575479	0.575864	0.544072
BVC	Mord-2017	CV2	FHB incidence	10	0.568433	0.569969	0.557682
BVC	Mord-2017	CV1	FHB severity	1	-0.189367	0.452596	0.52931
BVC	Mord-2017	CV1	FHB severity	2	-0.0134603	0.468194	0.528659
BVC	Mord-2017	CV1	FHB severity	3	-0.152132	0.398692	0.448573
BVC	Mord-2017	CV1	FHB severity	4	-0.0777992	0.458202	0.522523
BVC	Mord-2017	CV1	FHB severity	5	-0.241778	0.479276	0.536235
BVC	Mord-2017	CV1	FHB severity	6	-0.0898787	0.513022	0.582999
BVC	Mord-2017	CV1	FHB severity	7	-0.162283	0.460801	0.530361
BVC	Mord-2017	CV1	FHB severity	8	-0.073234	0.463986	0.53507
BVC	Mord-2017	CV1	FHB severity	9	-0.00296975	0.431476	0.489718
BVC	Mord-2017	CV1	FHB severity	10	-0.16412	0.427676	0.481894
BVC	Mord-2017	CV2	FHB severity	1	0.678147	0.68851	0.733966
BVC	Mord-2017	CV2	FHB severity	2	0.681537	0.681739	0.719075
BVC	Mord-2017	CV2	FHB severity	3	0.630279	0.647644	0.693053
BVC	Mord-2017	CV2	FHB severity	4	0.635633	0.651096	0.67979
BVC	Mord-2017	CV2	FHB severity	5	0.65879	0.67973	0.724674
BVC	Mord-2017	CV2	FHB severity	6	0.652428	0.668129	0.697568
BVC	Mord-2017	CV2	FHB severity	7	0.651466	0.660624	0.682015
BVC	Mord-2017	CV2	FHB severity	8	0.637304	0.658726	0.703314
BVC	Mord-2017	CV2	FHB severity	9	0.651696	0.663571	0.704241
BVC	Mord-2017	CV2	FHB severity	10	0.634306	0.654744	0.692183
BVC	Mord-2017	CV1	FHB index	1	-0.169725	0.424001	0.509682
BVC	Mord-2017	CV1	FHB index	2	-0.0526057	0.434777	0.488481
BVC	Mord-2017	CV1	FHB index	3	-0.164361	0.356959	0.407165
BVC	Mord-2017	CV1	FHB index	4	-0.0544501	0.431055	0.495152
BVC	Mord-2017	CV1	FHB index	5	-0.251993	0.441658	0.503754
BVC	Mord-2017	CV1	FHB index	6	-0.0899817	0.481128	0.544879
BVC	Mord-2017	CV1	FHB index	7	-0.142388	0.419726	0.502659
BVC	Mord-2017	CV1	FHB index	8	-0.0759292	0.435984	0.51167
BVC	Mord-2017	CV1	FHB index	9	-0.0254617	0.394597	0.454258
BVC	Mord-2017	CV1	FHB index	10	-0.140156	0.396336	0.457311
BVC	Mord-2017	CV2	FHB index	1	0.679203	0.679075	0.710306
BVC	Mord-2017	CV2	FHB index	2	0.693927	0.68301	0.710718
BVC	Mord-2017	CV2	FHB index	3	0.627898	0.635446	0.673257
BVC	Mord-2017	CV2	FHB index	4	0.642387	0.646037	0.675091
BVC	Mord-2017	CV2	FHB index	5	0.660669	0.673375	0.720843
BVC	Mord-2017	CV2	FHB index	6	0.668602	0.671547	0.687503
BVC	Mord-2017	CV2	FHB index	7	0.669498	0.663689	0.681107
BVC	Mord-2017	CV2	FHB index	8	0.642444	0.650917	0.693216
BVC	Mord-2017	CV2	FHB index	9	0.667661	0.666036	0.702016
BVC	Mord-2017	CV2	FHB index	10	0.641555	0.64696	0.688467
BVC	Mord-2017	CV0	FHB incidence	1	0.578332	0.572497	0.581626
BVC	Mord-2017	CV0	FHB severity	1	0.682392	0.677997	0.685345
BVC	Mord-2017	CV0	FHB index	1	0.69604	0.672822	0.692123
BVC	Mord-2018	CV1	FHB incidence	1	-0.166168	0.129596	0.241266
BVC	Mord-2018	CV1	FHB incidence	2	-0.146265	0.0962759	0.172116
BVC	Mord-2018	CV1	FHB incidence	3	-0.165945	0.116251	0.193886
BVC	Mord-2018	CV1	FHB incidence	4	-0.0459227	0.164418	0.245091
BVC	Mord-2018	CV1	FHB incidence	5	-0.178161	0.173608	0.307431
BVC	Mord-2018	CV1	FHB incidence	6	-0.104287	0.134566	0.232862
BVC	Mord-2018	CV1	FHB incidence	7	-0.0758664	0.099535	0.234492
BVC	Mord-2018	CV1	FHB incidence	8	-0.115369	0.127021	0.246637
BVC	Mord-2018	CV1	FHB incidence	9	-0.0772018	0.139346	0.250453
BVC	Mord-2018	CV1	FHB incidence	10	-0.219517	0.0931168	0.212603
BVC	Mord-2018	CV2	FHB incidence	1	0.301918	0.312829	0.369192
BVC	Mord-2018	CV2	FHB incidence	2	0.280647	0.295074	0.376491
BVC	Mord-2018	CV2	FHB incidence	3	0.28941	0.289126	0.377796
BVC	Mord-2018	CV2	FHB incidence	4	0.306039	0.319833	0.378131
BVC	Mord-2018	CV2	FHB incidence	5	0.26409	0.275969	0.352965
BVC	Mord-2018	CV2	FHB incidence	6	0.310174	0.314482	0.354267
BVC	Mord-2018	CV2	FHB incidence	7	0.289264	0.296694	0.381836
BVC	Mord-2018	CV2	FHB incidence	8	0.293499	0.309947	0.386054
BVC	Mord-2018	CV2	FHB incidence	9	0.333312	0.334721	0.416069
BVC	Mord-2018	CV2	FHB incidence	10	0.324531	0.331023	0.378533
BVC	Mord-2018	CV1	FHB severity	1	-0.190185	0.23933	0.232205
BVC	Mord-2018	CV1	FHB severity	2	-0.0975186	0.257355	0.240103
BVC	Mord-2018	CV1	FHB severity	3	-0.0469601	0.205457	0.185493
BVC	Mord-2018	CV1	FHB severity	4	-0.0100209	0.24318	0.213472
BVC	Mord-2018	CV1	FHB severity	5	-0.181402	0.250774	0.2277
BVC	Mord-2018	CV1	FHB severity	6	-0.184535	0.275088	0.243143
BVC	Mord-2018	CV1	FHB severity	7	-0.113042	0.244935	0.196612
BVC	Mord-2018	CV1	FHB severity	8	-0.0966844	0.233449	0.225734
BVC	Mord-2018	CV1	FHB severity	9	0.0383081	0.221121	0.218757
BVC	Mord-2018	CV1	FHB severity	10	-0.0815969	0.218951	0.197467
BVC	Mord-2018	CV2	FHB severity	1	0.44508	0.434838	0.452168
BVC	Mord-2018	CV2	FHB severity	2	0.462664	0.450635	0.455987
BVC	Mord-2018	CV2	FHB severity	3	0.450438	0.449543	0.472208
BVC	Mord-2018	CV2	FHB severity	4	0.470572	0.461403	0.470041
BVC	Mord-2018	CV2	FHB severity	5	0.474084	0.471966	0.473411
BVC	Mord-2018	CV2	FHB severity	6	0.466928	0.459505	0.456288
BVC	Mord-2018	CV2	FHB severity	7	0.466937	0.459316	0.473888
BVC	Mord-2018	CV2	FHB severity	8	0.4501	0.445838	0.455666
BVC	Mord-2018	CV2	FHB severity	9	0.464121	0.457824	0.473418
BVC	Mord-2018	CV2	FHB severity	10	0.447895	0.435555	0.422224
BVC	Mord-2018	CV1	FHB index	1	-0.19213	0.11962	0.154263
BVC	Mord-2018	CV1	FHB index	2	-0.112593	0.133795	0.15612
BVC	Mord-2018	CV1	FHB index	3	-0.0733287	0.0908179	0.125552
BVC	Mord-2018	CV1	FHB index	4	-0.0345247	0.123937	0.147794
BVC	Mord-2018	CV1	FHB index	5	-0.184165	0.136037	0.196095
BVC	Mord-2018	CV1	FHB index	6	-0.190763	0.149961	0.156091
BVC	Mord-2018	CV1	FHB index	7	-0.0451226	0.102111	0.112606
BVC	Mord-2018	CV1	FHB index	8	-0.07107	0.125752	0.181062
BVC	Mord-2018	CV1	FHB index	9	0.00308081	0.0808333	0.142885
BVC	Mord-2018	CV1	FHB index	10	-0.155416	0.080528	0.101702
BVC	Mord-2018	CV2	FHB index	1	0.370618	0.345897	0.435026
BVC	Mord-2018	CV2	FHB index	2	0.371975	0.34836	0.405752
BVC	Mord-2018	CV2	FHB index	3	0.363906	0.344636	0.444194
BVC	Mord-2018	CV2	FHB index	4	0.381174	0.364516	0.439536
BVC	Mord-2018	CV2	FHB index	5	0.407085	0.386143	0.463063
BVC	Mord-2018	CV2	FHB index	6	0.382485	0.359066	0.399429
BVC	Mord-2018	CV2	FHB index	7	0.392028	0.37001	0.464406
BVC	Mord-2018	CV2	FHB index	8	0.380495	0.355125	0.439699
BVC	Mord-2018	CV2	FHB index	9	0.390122	0.362406	0.438301
BVC	Mord-2018	CV2	FHB index	10	0.371553	0.342934	0.385822
BVC	Mord-2018	CV0	FHB incidence	1	0.318238	0.313933	0.323889
BVC	Mord-2018	CV0	FHB severity	1	0.469723	0.463426	0.46816
BVC	Mord-2018	CV0	FHB index	1	0.389028	0.36795	0.380078
BVC	Mord-2019	CV1	FHB incidence	1	-0.268943	0.331477	0.409959
BVC	Mord-2019	CV1	FHB incidence	2	-0.0338139	0.335968	0.421128
BVC	Mord-2019	CV1	FHB incidence	3	-0.171064	0.267159	0.384095
BVC	Mord-2019	CV1	FHB incidence	4	-0.188908	0.349335	0.451973
BVC	Mord-2019	CV1	FHB incidence	5	-0.223892	0.391423	0.46109
BVC	Mord-2019	CV1	FHB incidence	6	-0.17603	0.337341	0.430589
BVC	Mord-2019	CV1	FHB incidence	7	-0.153792	0.328761	0.4115
BVC	Mord-2019	CV1	FHB incidence	8	-0.191762	0.323106	0.423014
BVC	Mord-2019	CV1	FHB incidence	9	-0.0736834	0.355993	0.436382
BVC	Mord-2019	CV1	FHB incidence	10	-0.0710664	0.398063	0.472953
BVC	Mord-2019	CV2	FHB incidence	1	0.536256	0.580322	0.599609
BVC	Mord-2019	CV2	FHB incidence	2	0.505035	0.553493	0.624486
BVC	Mord-2019	CV2	FHB incidence	3	0.511835	0.558087	0.628011
BVC	Mord-2019	CV2	FHB incidence	4	0.528544	0.579938	0.634047
BVC	Mord-2019	CV2	FHB incidence	5	0.525732	0.582924	0.633467
BVC	Mord-2019	CV2	FHB incidence	6	0.573946	0.598578	0.673981
BVC	Mord-2019	CV2	FHB incidence	7	0.535832	0.567448	0.602685
BVC	Mord-2019	CV2	FHB incidence	8	0.52445	0.565139	0.60216
BVC	Mord-2019	CV2	FHB incidence	9	0.548724	0.582281	0.652433
BVC	Mord-2019	CV2	FHB incidence	10	0.523866	0.565475	0.617558
BVC	Mord-2019	CV1	FHB severity	1	-0.200166	0.588788	0.602444
BVC	Mord-2019	CV1	FHB severity	2	-0.0328234	0.600576	0.608914
BVC	Mord-2019	CV1	FHB severity	3	-0.0396462	0.58888	0.603488
BVC	Mord-2019	CV1	FHB severity	4	-0.088856	0.621942	0.636746
BVC	Mord-2019	CV1	FHB severity	5	-0.158593	0.636386	0.636034
BVC	Mord-2019	CV1	FHB severity	6	-0.164672	0.636054	0.647017
BVC	Mord-2019	CV1	FHB severity	7	-0.178972	0.625682	0.632941
BVC	Mord-2019	CV1	FHB severity	8	-0.0868303	0.624834	0.639776
BVC	Mord-2019	CV1	FHB severity	9	-0.114305	0.589239	0.605903
BVC	Mord-2019	CV1	FHB severity	10	-0.00394534	0.599283	0.61475
BVC	Mord-2019	CV2	FHB severity	1	0.773425	0.799409	0.780788
BVC	Mord-2019	CV2	FHB severity	2	0.787758	0.81696	0.795939
BVC	Mord-2019	CV2	FHB severity	3	0.775166	0.807715	0.781145
BVC	Mord-2019	CV2	FHB severity	4	0.75476	0.803161	0.795651
BVC	Mord-2019	CV2	FHB severity	5	0.776804	0.812965	0.791788
BVC	Mord-2019	CV2	FHB severity	6	0.779925	0.814717	0.806987
BVC	Mord-2019	CV2	FHB severity	7	0.772655	0.811659	0.783339
BVC	Mord-2019	CV2	FHB severity	8	0.736518	0.785248	0.790549
BVC	Mord-2019	CV2	FHB severity	9	0.790391	0.818922	0.804808
BVC	Mord-2019	CV2	FHB severity	10	0.757132	0.794528	0.77661
BVC	Mord-2019	CV1	FHB index	1	-0.203768	0.5817	0.612283
BVC	Mord-2019	CV1	FHB index	2	-0.0325094	0.600995	0.617117
BVC	Mord-2019	CV1	FHB index	3	-0.0535834	0.569098	0.598411
BVC	Mord-2019	CV1	FHB index	4	-0.110174	0.623899	0.648105
BVC	Mord-2019	CV1	FHB index	5	-0.177451	0.645031	0.65744
BVC	Mord-2019	CV1	FHB index	6	-0.176788	0.629129	0.649152
BVC	Mord-2019	CV1	FHB index	7	-0.174811	0.61213	0.63325
BVC	Mord-2019	CV1	FHB index	8	-0.141626	0.618614	0.648392
BVC	Mord-2019	CV1	FHB index	9	-0.0793582	0.588138	0.622062
BVC	Mord-2019	CV1	FHB index	10	-0.0172632	0.592944	0.617833
BVC	Mord-2019	CV2	FHB index	1	0.72546	0.768143	0.769486
BVC	Mord-2019	CV2	FHB index	2	0.723649	0.780055	0.777225
BVC	Mord-2019	CV2	FHB index	3	0.732985	0.776402	0.762141
BVC	Mord-2019	CV2	FHB index	4	0.712297	0.778915	0.792909
BVC	Mord-2019	CV2	FHB index	5	0.739987	0.794179	0.79337
BVC	Mord-2019	CV2	FHB index	6	0.732042	0.782015	0.803493
BVC	Mord-2019	CV2	FHB index	7	0.745022	0.79609	0.772803
BVC	Mord-2019	CV2	FHB index	8	0.685548	0.759231	0.78326
BVC	Mord-2019	CV2	FHB index	9	0.758599	0.802444	0.803063
BVC	Mord-2019	CV2	FHB index	10	0.719235	0.771893	0.769811
BVC	Mord-2019	CV0	FHB incidence	1	0.580549	0.593203	0.590161
BVC	Mord-2019	CV0	FHB severity	1	0.810274	0.830928	0.827396
BVC	Mord-2019	CV0	FHB index	1	0.772178	0.798717	0.790728
BVC	Carm-2020	CV1	FHB incidence	1	-0.130839	0.314987	0.451852
BVC	Carm-2020	CV1	FHB incidence	2	-0.095135	0.332193	0.387732
BVC	Carm-2020	CV1	FHB incidence	3	-0.213257	0.20647	0.323579
BVC	Carm-2020	CV1	FHB incidence	4	-0.149229	0.353482	0.456144
BVC	Carm-2020	CV1	FHB incidence	5	-0.221521	0.30749	0.383627
BVC	Carm-2020	CV1	FHB incidence	6	-0.21658	0.281475	0.396323
BVC	Carm-2020	CV1	FHB incidence	7	-0.126965	0.25656	0.365691
BVC	Carm-2020	CV1	FHB incidence	8	-0.129381	0.318734	0.440512
BVC	Carm-2020	CV1	FHB incidence	9	-0.156855	0.281884	0.401028
BVC	Carm-2020	CV1	FHB incidence	10	-0.068244	0.315048	0.446147
BVC	Carm-2020	CV2	FHB incidence	1	0.414863	0.492634	0.526371
BVC	Carm-2020	CV2	FHB incidence	2	0.434949	0.501681	0.577478
BVC	Carm-2020	CV2	FHB incidence	3	0.373538	0.434648	0.480507
BVC	Carm-2020	CV2	FHB incidence	4	0.43322	0.497366	0.548409
BVC	Carm-2020	CV2	FHB incidence	5	0.441105	0.500096	0.543729
BVC	Carm-2020	CV2	FHB incidence	6	0.449212	0.507142	0.521197
BVC	Carm-2020	CV2	FHB incidence	7	0.444994	0.51307	0.552066
BVC	Carm-2020	CV2	FHB incidence	8	0.425374	0.50276	0.505366
BVC	Carm-2020	CV2	FHB incidence	9	0.469087	0.517604	0.565565
BVC	Carm-2020	CV2	FHB incidence	10	0.447061	0.506369	0.515889
BVC	Carm-2020	CV1	FHB severity	1	-0.179278	0.521051	0.533641
BVC	Carm-2020	CV1	FHB severity	2	-0.132559	0.531404	0.528336
BVC	Carm-2020	CV1	FHB severity	3	-0.200034	0.468496	0.476256
BVC	Carm-2020	CV1	FHB severity	4	-0.133791	0.506621	0.502021
BVC	Carm-2020	CV1	FHB severity	5	-0.168856	0.537313	0.550301
BVC	Carm-2020	CV1	FHB severity	6	-0.171731	0.559087	0.55997
BVC	Carm-2020	CV1	FHB severity	7	-0.186805	0.529361	0.542451
BVC	Carm-2020	CV1	FHB severity	8	-0.0725376	0.548984	0.567817
BVC	Carm-2020	CV1	FHB severity	9	-0.15722	0.488661	0.497614
BVC	Carm-2020	CV1	FHB severity	10	-0.00931241	0.528115	0.530572
BVC	Carm-2020	CV2	FHB severity	1	0.624324	0.675823	0.670112
BVC	Carm-2020	CV2	FHB severity	2	0.652389	0.689057	0.68567
BVC	Carm-2020	CV2	FHB severity	3	0.615659	0.659242	0.637671
BVC	Carm-2020	CV2	FHB severity	4	0.648451	0.688335	0.679562
BVC	Carm-2020	CV2	FHB severity	5	0.647356	0.684329	0.684125
BVC	Carm-2020	CV2	FHB severity	6	0.632579	0.671315	0.654412
BVC	Carm-2020	CV2	FHB severity	7	0.60563	0.651338	0.651647
BVC	Carm-2020	CV2	FHB severity	8	0.652836	0.687673	0.66437
BVC	Carm-2020	CV2	FHB severity	9	0.666366	0.694313	0.667446
BVC	Carm-2020	CV2	FHB severity	10	0.620095	0.661357	0.662277
BVC	Carm-2020	CV1	FHB index	1	-0.191349	0.523902	0.549275
BVC	Carm-2020	CV1	FHB index	2	-0.112832	0.539363	0.539339
BVC	Carm-2020	CV1	FHB index	3	-0.235105	0.445469	0.467727
BVC	Carm-2020	CV1	FHB index	4	-0.115491	0.520279	0.518057
BVC	Carm-2020	CV1	FHB index	5	-0.183288	0.54127	0.551194
BVC	Carm-2020	CV1	FHB index	6	-0.191512	0.553304	0.553462
BVC	Carm-2020	CV1	FHB index	7	-0.161787	0.523961	0.541642
BVC	Carm-2020	CV1	FHB index	8	-0.0862193	0.551751	0.577782
BVC	Carm-2020	CV1	FHB index	9	-0.159038	0.48297	0.494995
BVC	Carm-2020	CV1	FHB index	10	-0.0124947	0.523588	0.535808
BVC	Carm-2020	CV2	FHB index	1	0.591607	0.655174	0.651399
BVC	Carm-2020	CV2	FHB index	2	0.626754	0.680052	0.679687
BVC	Carm-2020	CV2	FHB index	3	0.585526	0.642046	0.617072
BVC	Carm-2020	CV2	FHB index	4	0.638815	0.684944	0.669427
BVC	Carm-2020	CV2	FHB index	5	0.637274	0.67695	0.665225
BVC	Carm-2020	CV2	FHB index	6	0.612872	0.655096	0.629802
BVC	Carm-2020	CV2	FHB index	7	0.590305	0.647251	0.64262
BVC	Carm-2020	CV2	FHB index	8	0.620469	0.66955	0.63611
BVC	Carm-2020	CV2	FHB index	9	0.660902	0.692931	0.660621
BVC	Carm-2020	CV2	FHB index	10	0.599606	0.649695	0.648382
BVC	Carm-2020	CV0	FHB incidence	1	0.468882	0.510211	0.509777
BVC	Carm-2020	CV0	FHB severity	1	0.671431	0.699538	0.686746
BVC	Carm-2020	CV0	FHB index	1	0.651499	0.686104	0.667704
BVC	Mord-2021	CV1	FHB incidence	1	-0.103703	0.225579	0.246649
BVC	Mord-2021	CV1	FHB incidence	2	-0.0669802	0.23458	0.194693
BVC	Mord-2021	CV1	FHB incidence	3	-0.0953919	0.181132	0.18064
BVC	Mord-2021	CV1	FHB incidence	4	-0.0192728	0.249419	0.234114
BVC	Mord-2021	CV1	FHB incidence	5	-0.141091	0.223311	0.20734
BVC	Mord-2021	CV1	FHB incidence	6	-0.147789	0.199011	0.204589
BVC	Mord-2021	CV1	FHB incidence	7	-0.0114089	0.204879	0.205927
BVC	Mord-2021	CV1	FHB incidence	8	0.0297775	0.241558	0.216949
BVC	Mord-2021	CV1	FHB incidence	9	-0.117458	0.255385	0.239081
BVC	Mord-2021	CV1	FHB incidence	10	-0.117715	0.235457	0.23985
BVC	Mord-2021	CV2	FHB incidence	1	0.239665	0.261963	0.257379
BVC	Mord-2021	CV2	FHB incidence	2	0.209664	0.230439	0.23045
BVC	Mord-2021	CV2	FHB incidence	3	0.195476	0.215913	0.237324
BVC	Mord-2021	CV2	FHB incidence	4	0.196152	0.213783	0.193817
BVC	Mord-2021	CV2	FHB incidence	5	0.205085	0.238753	0.266342
BVC	Mord-2021	CV2	FHB incidence	6	0.201307	0.228961	0.214943
BVC	Mord-2021	CV2	FHB incidence	7	0.224951	0.246937	0.238718
BVC	Mord-2021	CV2	FHB incidence	8	0.238431	0.254119	0.270132
BVC	Mord-2021	CV2	FHB incidence	9	0.213253	0.242239	0.26258
BVC	Mord-2021	CV2	FHB incidence	10	0.188652	0.213094	0.213379
BVC	Mord-2021	CV1	FHB severity	1	-0.150958	0.236124	0.13275
BVC	Mord-2021	CV1	FHB severity	2	-0.104511	0.240777	0.139351
BVC	Mord-2021	CV1	FHB severity	3	-0.0709682	0.252213	0.157626
BVC	Mord-2021	CV1	FHB severity	4	0.0703252	0.241755	0.16483
BVC	Mord-2021	CV1	FHB severity	5	-0.044004	0.253038	0.17581
BVC	Mord-2021	CV1	FHB severity	6	-0.174638	0.242123	0.156519
BVC	Mord-2021	CV1	FHB severity	7	-0.211015	0.251511	0.167164
BVC	Mord-2021	CV1	FHB severity	8	0.00141926	0.230143	0.136913
BVC	Mord-2021	CV1	FHB severity	9	-0.0869371	0.22283	0.151318
BVC	Mord-2021	CV1	FHB severity	10	-0.0676576	0.227311	0.112252
BVC	Mord-2021	CV2	FHB severity	1	0.344025	0.333752	0.285606
BVC	Mord-2021	CV2	FHB severity	2	0.350568	0.325515	0.269963
BVC	Mord-2021	CV2	FHB severity	3	0.342643	0.326876	0.267729
BVC	Mord-2021	CV2	FHB severity	4	0.299003	0.297364	0.26152
BVC	Mord-2021	CV2	FHB severity	5	0.314624	0.306532	0.269093
BVC	Mord-2021	CV2	FHB severity	6	0.289004	0.288738	0.22144
BVC	Mord-2021	CV2	FHB severity	7	0.312708	0.308058	0.275351
BVC	Mord-2021	CV2	FHB severity	8	0.316953	0.302249	0.265926
BVC	Mord-2021	CV2	FHB severity	9	0.317983	0.312984	0.278392
BVC	Mord-2021	CV2	FHB severity	10	0.29885	0.296665	0.237259
BVC	Mord-2021	CV1	FHB index	1	-0.0713135	0.287241	0.190516
BVC	Mord-2021	CV1	FHB index	2	-0.00112398	0.292433	0.145817
BVC	Mord-2021	CV1	FHB index	3	-0.031747	0.266738	0.130494
BVC	Mord-2021	CV1	FHB index	4	0.0417944	0.295321	0.210824
BVC	Mord-2021	CV1	FHB index	5	0.0101736	0.300897	0.201769
BVC	Mord-2021	CV1	FHB index	6	-0.143672	0.297082	0.18904
BVC	Mord-2021	CV1	FHB index	7	0.0130149	0.295323	0.190668
BVC	Mord-2021	CV1	FHB index	8	0.0888427	0.302124	0.194594
BVC	Mord-2021	CV1	FHB index	9	-0.0689645	0.293646	0.203522
BVC	Mord-2021	CV1	FHB index	10	0.0191312	0.273421	0.129044
BVC	Mord-2021	CV2	FHB index	1	0.427459	0.419997	0.356378
BVC	Mord-2021	CV2	FHB index	2	0.418292	0.40538	0.333335
BVC	Mord-2021	CV2	FHB index	3	0.409146	0.398255	0.332423
BVC	Mord-2021	CV2	FHB index	4	0.39473	0.389472	0.304906
BVC	Mord-2021	CV2	FHB index	5	0.407582	0.404146	0.362728
BVC	Mord-2021	CV2	FHB index	6	0.392757	0.396623	0.304045
BVC	Mord-2021	CV2	FHB index	7	0.415454	0.411482	0.332495
BVC	Mord-2021	CV2	FHB index	8	0.399846	0.383891	0.296179
BVC	Mord-2021	CV2	FHB index	9	0.396463	0.39776	0.324962
BVC	Mord-2021	CV2	FHB index	10	0.367524	0.366092	0.271014
BVC	Mord-2021	CV0	FHB incidence	1	0.239327	0.252496	0.253507
BVC	Mord-2021	CV0	FHB severity	1	0.32571	0.314793	0.320481
BVC	Mord-2021	CV0	FHB index	1	0.417	0.410208	0.415735
1) Population - BVC: association mapping panel; PAC and ACG: recombinant inbred lines derived from a cross between Peace × Carberry, and Attila × CDC Go, respectively.
2) Environment - The environments name start with a prefix for each site (Cres: Creston station in British Columbia; Edm: the University of Alberta South Campus in Edmonton;
Elle: the Ellerslie research station in Edmonton; Leth: Lethbridge Research and Development Centre; Carm: the University of Manitoba Research Farm in Carman;
Mord: Morden Research and Development Centre), followed by the year of the experiment.

## Sheet: Table S5B
Supplementary Table S5B Average prediction accuracies per traits and individual environment based on three cross validation schemes (CV0, CV1 and CV2), and three models (M1, M2, and M3).
				M1 accuracy		M2 accuracy		M3 accuracy
Population	Trait	Environment	CV	Mean	Std Dev	Mean	Std Dev	Mean	Std Dev
BVC	Bunt	Edm-2016	CV0	0.599		0.626		0.589
			CV1	-0.107	0.0701724	0.43	0.0170621	0.453	0.0315058
			CV2	0.55	0.0306404	0.628	0.0193427	0.644	0.023417
		Edm-2017	CV0	0.634		0.63		0.647
			CV1	-0.121	0.0647783	0.433	0.0175937	0.426	0.0238383
			CV2	0.565	0.0226834	0.621	0.0203277	0.605	0.0323302
	FHB inc. (N=6)	Carm-2020	CV0	0.469		0.51		0.51
			CV1	-0.151	0.0522896	0.297	0.0421119	0.405	0.0431857
			CV2	0.433	0.0255991	0.497	0.0231995	0.534	0.0293366
		Gue-2017	CV0	0.472		0.452		0.455
			CV1	-0.107	0.0367391	0.098	0.0276332	0.067	0.0494323
			CV2	0.445	0.0107396	0.43	0.00859068	0.397	0.0263855
		Mord-2017	CV0	0.578		0.572		0.582
			CV1	-0.128	0.0620846	0.211	0.0324868	0.238	0.0360194
			CV2	0.545	0.028607	0.555	0.0246885	0.543	0.0238903
		Mord-2018	CV0	0.318		0.314		0.324
			CV1	-0.129	0.0546271	0.127	0.0273847	0.234	0.0363554
			CV2	0.299	0.0205041	0.308	0.0186497	0.377	0.0176116
		Mord-2019	CV0	0.581		0.593		0.59
			CV1	-0.155	0.073993	0.342	0.0367232	0.43	0.0264856
			CV2	0.531	0.0193701	0.573	0.013709	0.627	0.0235709
		Mord-2021	CV0	0.239		0.252		0.254
			CV1	-0.079	0.0601451	0.225	0.0235765	0.217	0.0220384
			CV2	0.211	0.0178411	0.235	0.0171649	0.239	0.0257355
	FHB index (N=6)	Carm-2020	CV0	0.651		0.686		0.668
			CV1	-0.145	0.0643718	0.521	0.0331849	0.533	0.0317471
			CV2	0.616	0.0249125	0.665	0.0177558	0.65	0.0192859
		Gue-2017	CV0	0.633		0.624		0.63
			CV1	-0.121	0.0415014	0.394	0.022268	0.408	0.0218265
			CV2	0.596	0.015938	0.598	0.0144754	0.593	0.0230562
		Mord-2017	CV0	0.696		0.673		0.692
			CV1	-0.117	0.0693471	0.422	0.0332852	0.488	0.0385749
			CV2	0.659	0.0203537	0.662	0.0159167	0.694	0.0161831
		Mord-2018	CV0	0.389		0.368		0.38
			CV1	-0.106	0.0716455	0.114	0.0243519	0.147	0.0288671
			CV2	0.381	0.0127288	0.358	0.01355	0.432	0.026265
		Mord-2019	CV0	0.772		0.799		0.791
			CV1	-0.117	0.0677222	0.606	0.023669	0.63	0.0196737
			CV2	0.727	0.0198864	0.781	0.013378	0.783	0.0147448
		Mord-2021	CV0	0.417		0.41		0.416
			CV1	-0.014	0.0664174	0.29	0.011612	0.179	0.0310793
			CV2	0.403	0.0167677	0.397	0.015074	0.322	0.0280423
	FHB sev. (N=6)	Carm-2020	CV0	0.671		0.7		0.687
			CV1	-0.141	0.0588625	0.522	0.0273445	0.529	0.0290972
			CV2	0.637	0.0196978	0.676	0.0148635	0.666	0.0151912
		Gue-2017	CV0	0.649		0.642		0.649
			CV1	-0.127	0.0369724	0.432	0.0191034	0.448	0.0194976
			CV2	0.616	0.0106838	0.618	0.0092982	0.624	0.0206107
		Mord-2017	CV0	0.682		0.678		0.685
			CV1	-0.117	0.0776185	0.455	0.0311439	0.519	0.0367942
			CV2	0.651	0.0178399	0.665	0.013816	0.703	0.0179916
		Mord-2018	CV0	0.47		0.463		0.468
			CV1	-0.096	0.0762583	0.239	0.0202983	0.218	0.019531
			CV2	0.46	0.0104816	0.453	0.0117261	0.461	0.0161138
		Mord-2019	CV0	0.81		0.831		0.827
			CV1	-0.107	0.0677381	0.611	0.0197222	0.623	0.0172484
			CV2	0.77	0.0164595	0.807	0.0108399	0.791	0.0103263
		Mord-2021	CV0	0.326		0.315		0.32
			CV1	-0.084	0.0832733	0.24	0.0106841	0.149	0.0191115
			CV2	0.319	0.0209498	0.31	0.0147719	0.263	0.0194609
	Lr	Edm-2017	CV0	0.738		0.748		0.631
			CV1	-0.054	0.0849885	0.562	0.018988	0.554	0.0193282
			CV2	0.667	0.0248081	0.712	0.0124271	0.697	0.0156578
		Edm-2020	CV0	0.749		0.774		0.641
			CV1	-0.059	0.0987727	0.606	0.0174514	0.605	0.0199591
			CV2	0.667	0.0270401	0.743	0.0168589	0.737	0.019493
		Mord-2019	CV0	0.526		0.563		0.557
			CV1	-0.115	0.0478042	0.467	0.0183609	0.465	0.0184272
			CV2	0.504	0.0207672	0.586	0.0124286	0.603	0.0126698
		Mord-2020	CV0	0.51		0.532		0.54
			CV1	-0.126	0.055168	0.331	0.0322613	0.312	0.0405674
			CV2	0.487	0.0148314	0.51	0.0114397	0.504	0.0143357
	Ls	Edm-2016	CV0	0.169		0.078		0.201
			CV1	-0.129	0.0511	0.033	0.018227	0.312	0.0362969
			CV2	0.135	0.0486637	0.131	0.0207241	0.378	0.0271623
		Edm-2017	CV0	0.193		0.267		0.212
			CV1	-0.14	0.0490743	0.452	0.0515975	0.59	0.0119722
			CV2	0.124	0.0489511	0.455	0.0353404	0.598	0.0201579
		Edm-2018	CV0	0.005		-0.008		0.017
			CV1	-0.122	0.0611899	0.052	0.0306025	0.241	0.0266108
			CV2	-0.048	0.0336229	0.037	0.030528	0.247	0.0400049
	Yr	Cres-2018	CV0	0.601		0.615		0.61
			CV1	-0.075	0.05199	0.461	0.0168809	0.496	0.0177959
			CV2	0.583	0.0190688	0.607	0.0139764	0.612	0.0165636
		Cres-2020	CV0	0.83		0.812		0.821
			CV1	-0.098	0.0591184	0.537	0.0181697	0.536	0.0217068
			CV2	0.807	0.0150558	0.8	0.0109262	0.77	0.0128078
		Edm-2016	CV0	0.809		0.805		0.806
			CV1	-0.111	0.0510524	0.567	0.0270376	0.591	0.0309402
			CV2	0.781	0.013703	0.792	0.0131949	0.797	0.0149566
		Edm-2018	CV0	0.76		0.777		0.773
			CV1	-0.116	0.0829767	0.541	0.0209661	0.541	0.0251325
			CV2	0.745	0.00937186	0.771	0.00939008	0.763	0.00858816
		Edm-2020	CV0	0.058		0.062		0.059
			CV1	0.023	0.0423272	0.107	0.017612	0.062	0.0260346
			CV2	0.049	0.0112747	0.053	0.00958847	-0.017	0.0149377
		Leth-2016	CV0	0.86		0.852		0.857
			CV1	-0.104	0.0631224	0.552	0.0266471	0.563	0.0259996
			CV2	0.828	0.013111	0.833	0.00922324	0.804	0.0108197
		Leth-2017	CV0	0.706		0.7		0.707
			CV1	-0.046	0.083066	0.339	0.0275683	0.33	0.0338964
			CV2	0.703	0.00183564	0.701	0.00309638	0.725	0.00572267
		Leth-2018	CV0	0.758		0.76		0.762
			CV1	-0.106	0.073568	0.413	0.0276914	0.433	0.0325222
			CV2	0.752	0.00214567	0.761	0.00266854	0.774	0.00697462
		Leth-2019	CV0	0.798		0.79		0.795
			CV1	-0.108	0.0809168	0.393	0.0261117	0.418	0.0283088
			CV2	0.793	0.00361115	0.797	0.00278331	0.814	0.00594571
PAC	Bunt	Edm-2018	CV0	0.765		0.765		0.764
			CV1	-0.109	0.0887266	0.316	0.0651035	0.319	0.0620399
			CV2	0.749	0.0139486	0.757	0.0116777	0.756	0.0100326
		Edm_F-2017	CV0	0.922		0.919		0.921
			CV1	-0.091	0.104069	0.309	0.0680757	0.275	0.0769245
			CV2	0.883	0.0179989	0.887	0.0165593	0.885	0.0166469
		Edm_N-2017	CV0	0.922		0.919		0.921
			CV1	-0.091	0.104189	0.309	0.0681248	0.276	0.0766923
			CV2	0.885	0.0209938	0.888	0.0189933	0.887	0.0217671
	Lr	Edm-2020	CV0	0.457		0.457		0.457
			CV1	-0.04	0.05028	0.213	0.0262237	0.147	0.0469079
			CV2	0.437	0.0310183	0.441	0.0264727	0.424	0.0262339
		Edm_F-2017	CV0	0.929		0.87		0.918
			CV1	-0.064	0.076841	0.354	0.0387487	0.354	0.0421219
			CV2	0.835	0.0203228	0.845	0.0153525	0.828	0.0167049
		Edm_N-2017	CV0	0.932		0.872		0.924
			CV1	-0.065	0.0784825	0.355	0.0400748	0.355	0.0445519
			CV2	0.84	0.0219121	0.851	0.0169316	0.834	0.018526
	Ls	Edm-2016	CV0	0.594		0.599		0.597
			CV1	-0.017	0.0907546	0.324	0.0413909	0.325	0.0542882
			CV2	0.579	0.0147601	0.592	0.0130427	0.597	0.00977134
		Edm-2018	CV0	0.673		0.679		0.675
			CV1	-0.068	0.0632759	0.37	0.0295138	0.402	0.026145
			CV2	0.644	0.0126538	0.666	0.0111694	0.686	0.0141361
		Edm_F-2017	CV0	0.875		0.849		0.863
			CV1	-0.008	0.0752525	0.311	0.0369454	0.279	0.0456127
			CV2	0.843	0.00718507	0.836	0.00823566	0.835	0.00957324
		Edm_N-2017	CV0	0.875		0.849		0.863
			CV1	-0.007	0.0751085	0.311	0.0369564	0.28	0.0446318
			CV2	0.842	0.00935542	0.835	0.00860048	0.831	0.00970985
	Yr	Cres-2016	CV0	0.396		0.411		0.387
			CV1	-0.126	0.0441845	0.278	0.0306333	0.339	0.0424091
			CV2	0.373	0.0215795	0.406	0.0194978	0.435	0.0267302
		Edm-2016	CV0	0.633		0.612		0.63
			CV1	-0.11	0.0528654	0.278	0.0308961	0.3	0.0240208
			CV2	0.593	0.0143155	0.599	0.0147239	0.598	0.0246994
		Edm-2018	CV0	0.553		0.531		0.548
			CV1	-0.079	0.101864	0.198	0.0371199	0.177	0.033888
			CV2	0.516	0.0185981	0.503	0.01519	0.514	0.0181272
		Edm-2019	CV0	0.517		0.509		0.517
			CV1	-0.04	0.077401	0.189	0.0304678	0.16	0.0373663
			CV2	0.489	0.0170213	0.486	0.0166699	0.486	0.0198438
		Leth-2016	CV0	0.66		0.651		0.667
			CV1	-0.102	0.0817684	0.314	0.0336854	0.351	0.028337
			CV2	0.616	0.0201999	0.625	0.01846	0.624	0.0218077
		Leth-2017	CV0	0.483		0.486		0.486
			CV1	-0.104	0.0359695	0.184	0.0397202	0.121	0.0463689
			CV2	0.477	0.00461957	0.472	0.00748841	0.449	0.0170913
		Leth-2018	CV0	0.694		0.648		0.665
			CV1	-0.092	0.0403131	0.249	0.0474616	0.234	0.0547865
			CV2	0.685	0.00738368	0.67	0.0069799	0.676	0.0134414
		Leth-2019	CV0	0.566		0.587		0.566
			CV1	-0.086	0.0546885	0.364	0.0509877	0.357	0.0485845
			CV2	0.552	0.00885364	0.594	0.011611	0.59	0.0165215
ACG	Bunt	Edm-2012	CV0	0.462		0.489		0.479
			CV1	-0.144	0.0825605	0.086	0.0301068	0.08	0.038103
			CV2	0.447	0.00883583	0.463	0.00941397	0.432	0.0162836
		Edm-2013	CV0	0.384		0.383		0.381
			CV1	-0.158	0.0714169	-0.042	0.0636884	-0.085	0.0690196
			CV2	0.342	0.0278959	0.324	0.0247354	0.239	0.0338567
		Edm-2014	CV0	0.396		0.396		0.399
			CV1	-0.117	0.047605	0.02	0.0379933	-0.045	0.0341838
			CV2	0.383	0.00692254	0.374	0.00894232	0.335	0.0206785
	Lr	Edm-2012	CV0	0.342		0.34		0.347
			CV1	-0.148	0.0639792	0.083	0.0322601	0.056	0.0523281
			CV2	0.312	0.0171917	0.313	0.0156204	0.268	0.0262932
		Edm-2013	CV0	0.282		0.325		0.31
			CV1	-0.118	0.0691319	0.155	0.0513544	0.139	0.0440371
			CV2	0.228	0.0291074	0.269	0.0275503	0.216	0.0294758
		Edm-2014	CV0	0.282		0.311		0.306
			CV1	-0.163	0.0819962	0.137	0.0315854	0.145	0.0475186
			CV2	0.259	0.0126012	0.292	0.0177071	0.279	0.0208228
	Ls	Edm-2012	CV0	0.354		0.292		0.327
			CV1	-0.185	0.0429496	-0.077	0.0644121	0.013	0.056456
			CV2	0.302	0.0244405	0.295	0.0229123	0.285	0.0251858
		Edm-2013	CV0	0.165		0.137		0.162
			CV1	-0.131	0.0602849	-0.097	0.0447036	0.114	0.0445609
			CV2	0.13	0.0180826	0.117	0.0174027	0.225	0.022939
		Edm-2014	CV0	0.439		0.466		0.461
			CV1	-0.151	0.0566606	0.068	0.0808258	0.102	0.0725244
			CV2	0.41	0.00965232	0.433	0.015027	0.414	0.0232425
	Yr	Cres-2014	CV0	0.606		0.581		0.602
			CV1	-0.123	0.0997543	0.271	0.0315659	0.339	0.0348146
			CV2	0.591	0.0092772	0.598	0.0107858	0.632	0.0193883
		Elle-2015	CV0	0.511		0.492		0.509
			CV1	-0.121	0.0942014	0.19	0.0347053	0.197	0.0389088
			CV2	0.496	0.0104691	0.491	0.011199	0.494	0.0177075
		Leth-2013	CV0	0.505		0.512		0.508
			CV1	-0.128	0.0892907	0.293	0.036462	0.345	0.0385118
			CV2	0.487	0.0165438	0.521	0.0173399	0.559	0.0167874
1) Population - BVC: association mapping panel; PAC and ACG: recombinant inbred lines derived from a cross between Peace × Carberry, and Attila × CDC Go, respectively.
2) Trait - Yr: yellow (stripe) rust; Lr: leaf rust; Ls: leaf spot; FHB: common bunt; FHB inc.: Fusarium head blight (FHB) incidence; FHB sev.: FHB severity
3) The environments name start with a prefix for each site (Cres: Creston station in British Columbia; Edm: the University of Alberta South Campus in Edmonton;
Elle: the Ellerslie research station in Edmonton; Leth: Lethbridge Research and Development Centre; Carm: the University of Manitoba Research Farm in Carman;
Mord: Morden Research and Development Centre), followed by the year of the experiment.

## Sheet: Table S5C
Supplementary Table S5C Average prediction accuracies per trait regardless of populations and environments based on three cross validation schemes (CV0, CV1 and CV2) and three models (M1, M2, and M3).
		M1 accuracy		M2 accuracy		M3 accuracy
Trait	CV	Mean	Std Dev	Mean	Std Dev	Mean	Std Dev
Bunt	CV0	0.635	0.21799	0.641	0.213878	0.638	0.216195
	CV1	-0.117	0.0807472	0.233	0.180779	0.212	0.20045
	CV2	0.6	0.203554	0.618	0.206448	0.598	0.231138
FHB inc.	CV0	0.443	0.138434	0.449	0.139037	0.452	0.137878
	CV1	-0.125	0.0611206	0.217	0.0918651	0.265	0.12866
	CV2	0.411	0.122852	0.433	0.127292	0.453	0.132127
FHB index	CV0	0.593	0.155137	0.593	0.168751	0.596	0.16282
	CV1	-0.103	0.0743927	0.391	0.161711	0.397	0.182211
	CV2	0.564	0.130776	0.577	0.15323	0.579	0.159705
FHB sev.	CV0	0.601	0.17363	0.605	0.184921	0.606	0.181197
	CV1	-0.112	0.0683061	0.417	0.140343	0.414	0.174918
	CV2	0.575	0.148381	0.588	0.164155	0.584	0.177005
Lr	CV0	0.575	0.248598	0.579	0.22299	0.563	0.224985
	CV1	-0.095	0.080694	0.326	0.174643	0.313	0.184207
	CV2	0.524	0.214303	0.556	0.215584	0.539	0.225429
Ls	CV0	0.434	0.309544	0.421	0.314331	0.438	0.300904
	CV1	-0.096	0.0873178	0.175	0.19537	0.266	0.16269
	CV2	0.396	0.304711	0.44	0.279717	0.51	0.221886
Yr	CV0	0.615	0.184953	0.61	0.18179	0.614	0.184649
	CV1	-0.093	0.0762322	0.336	0.139046	0.345	0.153717
	CV2	0.596	0.180237	0.604	0.179017	0.605	0.188001

## Sheet: Table S5D-ANOVA
Table S5D Analysis of variance based on general linear model (GLM) to compare prediction accuracies obtained for all three populations and seven traits summarized in Table S5A.
ACG population
Source	DF	Seq SS*	Adj SS*	Adj MS*	F	P	Comment
Models (M1, M2, M3)	2	2.371	2.371	1.1855	106.12	0	Significant
Cross-validation (CV1, CV0, CV2)	2	22.9118	22.9118	11.4559	1025.44	0	Significant
Traits (Yr, Lr, Ls, Cb)	3	5.4875	5.4875	1.8292	163.73	0	Significant
Error	748	8.3564	8.3564	0.0112
Total	755	39.1267
Models (M2, M3)	1	0.0099	0.0099	0.0099	1.36	0.245	Not significant
Cross-validation (CV1, CV0, CV2)	2	9.0523	9.0523	4.5262	621.82	0	Significant
Traits (Yr, Lr, Ls, Cb)	3	5.1071	5.1071	1.7024	233.88	0	Significant
Error	497	3.6176	3.6176	0.0073
Total	503	17.787
BVC population
Models (M1, M2, M3)	2	33.24	33.24	16.62	552.84	0	Significant
Cross-validation (CV1, CV0, CV2)	2	64.587	64.587	32.294	1074.21	0	Significant
Traits (Yr, Lr, Ls, Cb, FHB inc., FHB sev., FHB index)	6	24.327	24.327	4.054	134.86	0	Significant
Error	2194	65.958	65.958	0.03
Total	2204	188.112
Models (M2, M3)	1	0.1936	0.1936	0.1936	10.34	0.001	Significant
Cross-validation (CV1, CV0, CV2)	2	12.9381	12.9381	6.4691	345.38	0	Significant
Trait	6	17.8376	17.8376	2.9729	158.72	0	Significant
Error	1460	27.3462	27.3462	0.0187
Total	1469	58.3156
PAC population
Models (M1, M2, M3)	2	7.523	7.523	3.761	197.18	0	Significant
Cross-validation (CV1, CV0, CV2)	2	70.097	70.097	35.049	1837.35	0	Significant
Traits (Yr, Lr, Ls, Cb)	3	5.542	5.542	1.847	96.84	0	Significant
Error	1126	21.479	21.479	0.019
Total	1133	104.64
Models (M2, M3)	1	0.0044	0.0044	0.0044	0.37	0.542	Not significant
Cross-validation (CV1, CV0, CV2)	2	27.2685	27.2685	13.6343	1160.02	0	Significant
Traits (Yr, Lr, Ls, Cb)	3	3.8936	3.8936	1.2979	110.42	0	Significant
Error	749	8.8034	8.8034	0.0118
Total	755	39.9698
All three populations
Populations (ACG, BVC, PAC)	2	30.09	27.032	13.516	438.78	0	Significant
Models (M1, M2, M3)	2	26.871	26.871	13.436	436.17	0	Significant
Cross-validation (CV1, CV0, CV2)	2	121.972	121.972	60.986	1979.85	0	Significant
Traits (Yr, Lr, Ls, Cb)	3	5.014	5.014	1.671	54.26	0	Significant
Error	2951	90.9	90.9	0.031
Total	2960	274.847
Populations (ACG, BVC, PAC)	2	28.1073	25.2242	12.6121	584.07	0	Significant
Models (M2, M3)	1	0.0851	0.0851	0.0851	3.94	0.047	Significant
Cross-validation (CV1, CV0, CV2)	2	39.2834	39.2834	19.6417	909.61	0	Significant
Traits (Yr, Lr, Ls, Cb)	3	3.4613	3.4613	1.1538	53.43	0	Significant
Error	1965	42.4311	42.4311	0.0216
Total	1973	113.368
*Seq SS - Sequential sums of squares; Adj SS - Adjusted sums of squares; Adj MS - Adjusted mean squares
